# Supplementary material for: Worldwide trends and future projections of fungal skin disease burden: a comprehensive analysis from the Global Burden of Diseases study 2021
Source: Front Public Health. 2025 Jun 4;13:1580221. doi: 10.3389/fpubh.2025.1580221 (PMC12174046; doi:10.3389/fpubh.2025.1580221)
Supplement: Supplementary file 1 [file Data_Sheet_1.ZIP]

Archive with 16 entries (15 files):
- Supplementary information/
- Supplementary information/SFig. 1 21sex.png
- Supplementary information/SFig. 2 90-21GBD region.png
- Supplementary information/SFig. 3 90-21country number.png
- Supplementary information/SFig. 4 21SDI.png
- Supplementary information/SFig. 5 21country.png
- Supplementary information/SFig. 6 90-21.png
- Supplementary information/SFig. 7 90-21age.png
- Supplementary information/SFig. 8 90-21sex.png
- Supplementary information/SFig. 9 90-21SDI.png
- Supplementary information/Supplementary Figures and Tables-fungal.docx
- Supplementary information/Supplementary Table S1.xlsx
- Supplementary information/Supplementary Table S2 APC model.xlsx
- Supplementary information/Supplementary Table S3  ARIMA model.xlsx
- Supplementary information/~$Supplementary Table S1.xlsx
- Supplementary information/~$pplementary Figures and Tables-fungal.docx
