# Supplementary material for: Worldwide trends and future projections of fungal skin disease burden: a comprehensive analysis from the Global Burden of Diseases study 2021
Source: Front Public Health. 2025 Jun 4;13:1580221. doi: 10.3389/fpubh.2025.1580221 (PMC12174046; doi:10.3389/fpubh.2025.1580221)
Supplement: Supplementary file 1 [file Data_Sheet_1.ZIP › Supplementary information/Supplementary Table S1.xlsx]

## Sheet: summary
	1990						2021						1990-2021
	Incidence		Prevalence		DALYs		Incidence		Prevalence		DALYs		ASIR	ASPR	ASDR
Characteristics	Numbers (95% UI)	ASR	Numbers (95% UI)	ASR	Numbers (95% UI)	ASR	Numbers (95% UI)	ASR	Numbers (95% UI)	ASR	Numbers (95% UI)	ASR	(95% CI)	(95% CI)	(95% CI)
		No. ×10-5 (95%UI)		No. ×10-5 (95%UI)		No. ×10-5 (95%UI)		No. ×10-5 (95%UI)		No. ×10-5 (95%UI)		No. ×10-5 (95%UI)	EAPC_CI	EAPC_CI	EAPC_CI
Global	1029725109 (927052499-1132464184)	20886.86 (18919.67-22868.75)	367581342 (331514113-409319905)	7334.21 (6652.51-8063.66)	2056431 (842538-4248966)	40.72 (16.77-83.84)	1729224009 (1562709709-1894666053)	21668.4 (19601.19-23729.17)	616532287 (558724637-679274726)	7789.55 (7059.28-8583.54)	3429497 (1407894-7044259)	43.39 (17.79-89.1)	0.11 (0.1-0.12)	0.19 (0.18-0.21)	0.21 (0.19-0.22)
Sex
Female	504827218 (455605510-554136942)	20263.46 (18354.22-22181.69)	175784255 (159284599-194590264)	6972.54 (6327.69-7663.52)	978161 (401084-2008760)	38.58 (15.89-79.12)	858570870 (775052838-940484924)	21066.02 (19076.14-23048.66)	297390154 (269989615-326373246)	7376.39 (6691.79-8118.92)	1642990 (675685-3361323)	40.92 (16.78-83.77)	0.11 (0.1-0.11)	0.17 (0.16-0.18)	0.19 (0.18-0.2)
Male	524897891 (469857515-577845984)	21472.06 (19440.71-23519.13)	191797086 (171524373-214573712)	7686.5 (6974.66-8470.74)	1078270 (441454-2240206)	42.82 (17.62-88.48)	870653138 (786153592-954661669)	22238.63 (20103.72-24325.69)	319142132 (287775972-352445711)	8188.82 (7401.08-9037.07)	1786507 (732065-3683464)	45.8 (18.77-94.26)	0.12 (0.11-0.13)	0.21 (0.19-0.22)	0.22 (0.2-0.24)
Age
<5 years	100776145 (78636317-132312846)	16255.84 (12684.55-21342.92)	37203602 (28212242-47153793)	6001.18 (4550.82-7606.21)	212453 (82231-455984)	34.27 (13.26-73.55)	120927681 (93928342-159813892)	18373.27 (14271.1-24281.49)	45508896 (34537845-57508564)	6914.44 (5247.54-8737.62)	260874 (101892-560076)	39.64 (15.48-85.1)	0.28 (0.2-0.36)	0.34 (0.24-0.44)	0.36 (0.26-0.45)
5-9 years	104386958 (76959419-135889840)	17888.85 (13188.58-23287.52)	46515657 (33515957-63353057)	7971.42 (5743.65-10856.85)	265871 (99198-596240)	45.56 (17-102.18)	140377507 (103902413-182566892)	20431.81 (15122.9-26572.44)	63559849 (46563538-87068326)	9251.08 (6777.28-12672.71)	364101 (136766-810147)	52.99 (19.91-117.92)	0.51 (0.43-0.58)	0.57 (0.47-0.67)	0.58 (0.48-0.68)
10-14 years	85767278 (65217780-107916317)	16010.84 (12174.71-20145.57)	35932752 (26185061-46654632)	6707.84 (4888.17-8709.38)	205268 (78019-461197)	38.32 (14.56-86.1)	120481012 (91065535-152565032)	18072.98 (13660.46-22885.81)	52318399 (37905098-68156101)	7848.12 (5686.03-10223.89)	299360 (114858-668601)	44.91 (17.23-100.29)	0.46 (0.41-0.51)	0.59 (0.54-0.64)	0.59 (0.54-0.65)
15-19 years	77349904 (57013870-101556991)	14891.49 (10976.38-19551.87)	29337542 (22173830-38763398)	5648.1 (4268.93-7462.77)	167089 (66981-349321)	32.17 (12.9-67.25)	101087950 (75073726-132786628)	16200.51 (12031.43-21280.59)	39837408 (30014548-52678389)	6384.41 (4810.18-8442.32)	227132 (90643-469541)	36.4 (14.53-75.25)	0.25 (0.21-0.29)	0.35 (0.29-0.4)	0.35 (0.3-0.41)
20-24 years	71341479 (57371181-87651561)	14497.71 (11658.73-17812.18)	24964261 (20157006-31016561)	5073.13 (4096.22-6303.05)	141769 (55456-299597)	28.81 (11.27-60.88)	92458948 (74386700-113736932)	15483.16 (12456.78-19046.37)	33545236 (27090404-41668246)	5617.48 (4536.55-6977.76)	190707 (74691-402710)	31.94 (12.51-67.44)	0.16 (0.13-0.19)	0.25 (0.2-0.3)	0.26 (0.21-0.31)
25-29 years	67012279 (50497994-85122463)	15139.92 (11408.89-19231.51)	22959632 (17660416-28701510)	5187.21 (3989.98-6484.46)	130060 (49862-282546)	29.38 (11.27-63.84)	93914049 (70852546-119215048)	15962.46 (12042.72-20262.84)	33334860 (25651243-41749019)	5665.89 (4359.91-7096.03)	188984 (72157-411583)	32.12 (12.26-69.96)	0.14 (0.11-0.16)	0.24 (0.2-0.27)	0.24 (0.21-0.27)
30-34 years	61870064 (47092322-78057587)	16052.53 (12218.36-20252.47)	20918470 (15836293-26477044)	5427.41 (4108.81-6869.62)	118197 (45426-254257)	30.67 (11.79-65.97)	99984977 (75920320-126487219)	16540.65 (12559.6-20924.96)	34635018 (26249464-43793312)	5729.72 (4342.49-7244.79)	195866 (74571-422005)	32.4 (12.34-69.81)	0.1 (0.09-0.12)	0.19 (0.17-0.21)	0.2 (0.18-0.22)
35-39 years	60935899 (51072200-71417818)	17299.32 (14499.08-20275.07)	20284961 (16973802-24363655)	5758.77 (4818.76-6916.69)	114159 (45067-235170)	32.41 (12.79-66.76)	100341674 (83821382-117831221)	17890.49 (14944.99-21008.8)	34239110 (28486112-41134237)	6104.69 (5078.95-7334.06)	192791 (76165-397311)	34.37 (13.58-70.84)	0.11 (0.1-0.12)	0.19 (0.17-0.21)	0.2 (0.18-0.22)
40-44 years	53477780 (44511245-62879476)	18667.09 (15537.21-21948.87)	17783109 (14717796-21313443)	6207.42 (5137.43-7439.72)	99637 (39469-206473)	34.78 (13.78-72.07)	96751021 (80620447-114140311)	19340.5 (16116.01-22816.62)	32995589 (27345610-39566406)	6595.81 (5466.38-7909.31)	184917 (73330-382237)	36.96 (14.66-76.41)	0.11 (0.09-0.12)	0.18 (0.16-0.2)	0.18 (0.17-0.2)
45-49 years	46564128 (36615488-57184437)	20053.85 (15769.25-24627.71)	15603103 (12176011-19372282)	6719.81 (5243.86-8343.09)	86938 (34022-177436)	37.44 (14.65-76.42)	96728845 (76290522-118927771)	20428.28 (16111.89-25116.5)	32927765 (25659402-41011286)	6954.05 (5419.04-8661.22)	183588 (72058-373556)	38.77 (15.22-78.89)	0.07 (0.06-0.09)	0.13 (0.1-0.15)	0.13 (0.11-0.16)
50-54 years	46563918 (36920937-56848248)	21905.06 (17368.72-26743.12)	15282223 (11918669-18643970)	7189.22 (5606.9-8770.68)	84617 (34075-172803)	39.81 (16.03-81.29)	97699790 (77555728-119298531)	21958.81 (17431.27-26813.3)	32540998 (25440448-39789715)	7313.85 (5717.94-8943.06)	180323 (72410-368720)	40.53 (16.27-82.87)	0 (-0.02-0.02)	0.05 (0.03-0.08)	0.06 (0.03-0.09)
55-59 years	44899018 (36186259-54575230)	24243.54 (19539.02-29468.27)	14373224 (11850614-17640628)	7760.92 (6398.82-9525.18)	78980 (30989-170656)	42.65 (16.73-92.15)	94532641 (76257337-115156382)	23888.29 (19270.14-29099.88)	30502018 (25218636-37375840)	7707.82 (6372.72-9444.83)	167668 (66271-360694)	42.37 (16.75-91.15)	-0.06 (-0.09--0.04)	-0.04 (-0.07--0.01)	-0.03 (-0.06-0)
60-64 years	42812596 (31202604-57603281)	26656.37 (19427.65-35865.48)	13628317 (10388319-18047661)	8485.39 (6468.07-11237)	74189 (28890-162487)	46.19 (17.99-101.17)	83953524 (61257555-113027393)	26231.55 (19140.12-35315.78)	26822786 (20447217-35433145)	8380.87 (6388.8-11071.2)	145977 (57221-319015)	45.61 (17.88-99.68)	-0.12 (-0.15--0.1)	-0.12 (-0.15--0.09)	-0.11 (-0.14--0.09)
65-69 years	42272684 (33770573-52717536)	34198.58 (27320.38-42648.47)	13121756 (10500695-16394301)	10615.49 (8495.06-13262.98)	70665 (28219-152841)	57.17 (22.83-123.65)	89646919 (71312792-112216509)	32499.35 (25852.75-40681.42)	27683322 (22059955-34485085)	10035.93 (7997.31-12501.75)	148996 (59282-320893)	54.01 (21.49-116.33)	-0.17 (-0.19--0.15)	-0.18 (-0.2--0.16)	-0.18 (-0.2--0.15)
70-74 years	38375668 (30921017-48193197)	45328.54 (36523.26-56924.81)	12078651 (9798073-14745987)	14267.05 (11573.28-17417.65)	64233 (26853-137015)	75.87 (31.72-161.84)	90184664 (72564997-113044246)	43813.16 (35253.24-54918.71)	28182763 (22857973-34500040)	13691.64 (11104.77-16760.67)	149772 (62528-319527)	72.76 (30.38-155.23)	-0.14 (-0.16--0.11)	-0.16 (-0.18--0.13)	-0.15 (-0.18--0.13)
75-79 years	35392854 (25687153-47034044)	57497.45 (41730.06-76409.15)	11342502 (8526500-14494799)	18426.46 (13851.72-23547.52)	59448 (23514-127238)	96.58 (38.2-206.7)	71082869 (51322788-94373594)	53897.86 (38914.98-71557.81)	22635198 (16973048-28967187)	17162.91 (12869.64-21964.07)	118523 (46819-252032)	89.87 (35.5-191.1)	-0.14 (-0.16--0.11)	-0.16 (-0.19--0.14)	-0.16 (-0.19--0.14)
80-84 years	27937144 (22767708-34471354)	78972.19 (64359.33-97442.97)	8842446 (7276317-10742333)	24995.66 (20568.55-30366.22)	45620 (18700-94361)	128.96 (52.86-266.74)	65662246 (53382313-81056011)	74971.4 (60950.5-92547.59)	20615072 (16918110-25085794)	23537.74 (19316.65-28642.29)	106328 (43539-220759)	121.4 (49.71-252.06)	-0.16 (-0.19--0.13)	-0.19 (-0.22--0.16)	-0.19 (-0.22--0.16)
85-89 years	15586901 (12839856-18784244)	103148.87 (84969.85-124307.82)	5164640 (4402572-6043038)	34177.85 (29134.74-39990.8)	26154 (10410-53519)	173.08 (68.89-354.17)	45168779 (37206923-54571146)	98790.48 (81376.78-119354.79)	14801119 (12582441-17474459)	32372.13 (27519.57-38219.1)	74965 (29776-153156)	163.96 (65.12-334.97)	-0.13 (-0.16--0.11)	-0.17 (-0.19--0.14)	-0.16 (-0.19--0.14)
90-94 years	5107940 (4063286-6209792)	119199.92 (94821.66-144912.96)	1775127 (1474750-2078627)	41424.72 (34415.07-48507.26)	8808 (3440-18494)	205.54 (80.27-431.57)	21061857 (16666450-25701571)	117733.9 (93163.97-143669.48)	7241521 (5981188-8548914)	40479.46 (33434.31-47787.67)	35962 (14089-76005)	201.02 (78.75-424.86)	-0.07 (-0.1--0.05)	-0.1 (-0.13--0.07)	-0.1 (-0.12--0.07)
95+ years	1294472 (990418-1620389)	127147.57 (97282.35-159160.26)	469367 (379330-559701)	46102.88 (37259.14-54975.76)	2278 (894-4848)	223.72 (87.85-476.22)	7177054 (5463961-9066458)	131681.61 (100250.5-166347.61)	2605359 (2077390-3130430)	47802.04 (38115.09-57435.82)	12662 (4953-27132)	232.32 (90.88-497.8)	0.09 (0.04-0.13)	0.09 (0.03-0.15)	0.09 (0.04-0.15)
SDI region
High-middle SDI	182944942 (164586505-202660631)	17846.79 (16107.86-19680.59)	57487860 (52138040-63358073)	5615.42 (5120.44-6196.25)	319040 (129267-667097)	31.03 (12.64-64.11)	260188514 (234220160-287174277)	16920.08 (15266.5-18644.11)	81602182 (74395167-90346743)	5354.46 (4863.19-5911.78)	448114 (183348-921094)	29.66 (12.03-61.42)	-0.17 (-0.18--0.17)	-0.16 (-0.16--0.15)	-0.15 (-0.15--0.14)
High SDI	164047851 (148679463-180005645)	16838.08 (15269.79-18422.36)	52201565 (48117591-56853285)	5363.56 (4940.22-5831.08)	286599 (118648-583420)	29.59 (12.17-60.11)	243866476 (220333079-269297424)	16147.92 (14687.3-17628.18)	77663743 (71961405-85232930)	5117.27 (4725.72-5561.42)	420160 (173757-852117)	28.19 (11.64-57.15)	-0.15 (-0.15--0.14)	-0.16 (-0.17--0.16)	-0.17 (-0.17--0.16)
Low-middle SDI	228159740 (201573548-256016979)	21894.64 (19644.48-24042.14)	82858840 (72439463-95482103)	7673.41 (6884.28-8556.43)	465575 (190126-970238)	42.51 (17.51-88.15)	394534381 (353702982-434592656)	22004.64 (19797.44-24106.7)	140711272 (125727190-157977912)	7731.22 (6958.71-8612.32)	787326 (322644-1623830)	42.94 (17.65-88.57)	0.01 (0-0.01)	0.01 (0.01-0.02)	0.02 (0.02-0.03)
Low SDI	149258374 (131098860-169929148)	31292.33 (28086.59-34534.55)	68866091 (59045356-79465444)	13356.5 (11915.92-14866.85)	388542 (157546-815826)	74.29 (30.31-155.18)	325796367 (287974642-368388493)	31124.75 (27943.94-34383.12)	142839638 (123058640-163253386)	12866.92 (11521.34-14298.53)	807825 (331736-1696213)	71.8 (29.26-149.06)	-0.05 (-0.07--0.04)	-0.18 (-0.19--0.16)	-0.16 (-0.18--0.15)
Middle SDI	304257184 (273157584-336410055)	19915.79 (18062.59-21958.41)	105809185 (94792497-118247916)	6823.62 (6184.91-7537.79)	594688 (241708-1243206)	37.93 (15.56-78.24)	503290634 (454024197-554675359)	20125.73 (18206.98-22198.06)	173183772 (155963056-192835881)	6941.77 (6276.73-7692.35)	963136 (393633-1990445)	38.62 (15.78-79.68)	0.03 (0.02-0.04)	0.05 (0.04-0.06)	0.06 (0.05-0.06)
GBD region
Advanced Health System	253964195 (228647912-280140608)	17519.98 (15869.01-19234.69)	80153409 (73700531-87910350)	5540.87 (5095.02-6048.94)	439636 (181013-897939)	30.51 (12.49-62.17)	353429209 (317731006-393573829)	16871.15 (15305.91-18454)	111952117 (103319306-123477198)	5328.79 (4910.06-5821.1)	605603 (250558-1231249)	29.32 (12.04-59.54)	-0.13 (-0.13--0.13)	-0.13 (-0.14--0.13)	-0.13 (-0.14--0.13)
Africa	186035101 (164163667-211020242)	31770.59 (28519.03-35020.3)	85336609 (73397712-98151384)	13594.95 (12183.05-15099.78)	481476 (196287-1008579)	75.63 (30.87-157.89)	415588373 (367279665-468988912)	32283.04 (28891.22-35760.18)	182826199 (158551974-209010397)	13490.83 (12084.67-15003.31)	1033418 (424470-2167081)	75.28 (30.72-156.29)	0.03 (0.01-0.04)	-0.06 (-0.08--0.04)	-0.05 (-0.07--0.02)
African Region	173281615 (152749999-197278986)	36332.7 (32587.59-40175.64)	80968569 (69476903-93258571)	15863.57 (14169.93-17623.41)	456954 (185946-959229)	88.27 (36.04-184.42)	389458344 (344207067-440511044)	36251.41 (32418.39-40191.83)	174015296 (150512947-198902524)	15381.74 (13766.71-17116.51)	984190 (404385-2069953)	85.83 (35.03-178.5)	-0.04 (-0.05--0.02)	-0.14 (-0.16--0.12)	-0.13 (-0.15--0.11)
America	111352404 (101299772-121896587)	16252.03 (14837.86-17759.74)	35757823 (32853008-39016867)	5203.27 (4792.66-5663.03)	198498 (82102-404728)	28.77 (11.94-58.48)	196643941 (179411031-214791262)	17401.43 (15896.42-18990.99)	62835591 (58002628-68274539)	5581.8 (5142.02-6092.28)	343841 (141839-702315)	30.76 (12.71-62.56)	0.19 (0.18-0.2)	0.2 (0.19-0.21)	0.19 (0.18-0.21)
Andean Latin America	10193849 (9064771-11351240)	31413.72 (28239.91-35011.48)	4019757 (3548188-4511321)	12382.33 (11123.17-13682.78)	22541 (9203-46264)	68.66 (28.3-141.8)	19833548 (17793929-22026926)	30930.16 (27772.91-34537.99)	7803891 (6972788-8667501)	12185.3 (10928.53-13484.34)	43352 (17759-89416)	67.51 (27.8-139.33)	-0.05 (-0.05--0.05)	-0.05 (-0.06--0.05)	-0.05 (-0.05--0.05)
Asia	548718354 (493019864-607158786)	19161.63 (17353.71-21088.7)	188142840 (167610627-212216316)	6462.94 (5830.75-7150.24)	1056881 (431891-2191640)	35.94 (14.79-73.93)	883292233 (796351242-972024863)	18796.41 (17031.24-20680.66)	296194797 (266859176-329067591)	6326.96 (5714.7-7013.89)	1647941 (675987-3379970)	35.22 (14.47-72.12)	-0.06 (-0.08--0.05)	-0.07 (-0.09--0.05)	-0.07 (-0.09--0.05)
Australasia	5341166 (4857132-5850349)	24673.75 (22362.41-26952.61)	1894644 (1807376-1988591)	8724.92 (8310.84-9178.82)	10378 (4273-21221)	47.89 (19.72-98.27)	9670089 (8787276-10688314)	24492.01 (22211.11-26796.32)	3551173 (3401679-3705444)	8674.33 (8253.11-9133.01)	19229 (7927-38968)	47.67 (19.51-98.06)	-0.02 (-0.03--0.02)	-0.02 (-0.02--0.02)	-0.02 (-0.02--0.02)
Basic Health System	382063585 (343058096-423792940)	18591.14 (16842.91-20513.06)	129265865 (115874306-144373885)	6222.86 (5637.23-6898)	726290 (294292-1521595)	34.61 (14.15-71.68)	610883092 (552456922-675697980)	18432.92 (16656.83-20388.47)	205269521 (185333642-228358247)	6220.5 (5599.22-6913.16)	1140413 (463780-2366474)	34.62 (14.07-71.9)	-0.03 (-0.04--0.03)	-0.01 (-0.01-0)	0 (-0.01-0)
Caribbean	8207389 (7360613-9123056)	25752.81 (23051.35-28670.64)	2711422 (2427919-3035556)	8515.74 (7718.67-9449.95)	15100 (6252-31403)	47.12 (19.55-97.27)	12791954 (11443688-14243213)	25655.03 (22966.31-28573.75)	4231139 (3838371-4683834)	8490.95 (7688.73-9420.81)	23271 (9624-48117)	46.84 (19.43-97.05)	-0.01 (-0.01--0.01)	-0.01 (-0.01-0)	-0.01 (-0.02--0.01)
Central Africa	20484445 (17463872-24175698)	32291.57 (28841.13-36061.16)	10048622 (7976811-12496632)	13935.02 (11856.57-16185.5)	56879 (22595-122175)	77.68 (31.94-164.57)	48237798 (41482488-55849219)	31538.96 (28092.31-34996.99)	21276670 (17521188-25389145)	12595.3 (10959.73-14327.81)	120675 (49093-256512)	70.34 (28.8-146.23)	-0.08 (-0.11--0.05)	-0.34 (-0.36--0.32)	-0.33 (-0.35--0.31)
Central Asia	10559734 (9428543-11751805)	18055.7 (16126.69-19996.84)	3231788 (2917597-3617286)	5504.35 (4997.22-6131.34)	18002 (7279-37231)	30.38 (12.36-62.24)	15899318 (14300610-17629393)	18048.07 (16114.29-19997.58)	4840575 (4368567-5413076)	5502.46 (4989.41-6130.45)	26874 (10846-55460)	30.35 (12.34-61.99)	0 (0-0)	0 (0-0)	0 (0-0)
Central Europe	24176793 (21543318-26849565)	18162.47 (16240.02-20130.2)	7355844 (6671492-8184611)	5550.36 (5049.3-6168.33)	40299 (16332-82393)	30.45 (12.38-62.35)	28988989 (25732360-32200694)	18152.72 (16232.24-20130.03)	8797948 (8015062-9865405)	5547.72 (5046.84-6164.82)	47583 (19403-96013)	30.52 (12.41-62.55)	0 (0-0)	0 (0-0)	0.01 (0.01-0.01)
Central Latin America	24222698 (21749112-26844546)	18047.92 (16335.79-19955.61)	7391596 (6689263-8241211)	5414.07 (4938.36-5985.35)	41411 (17044-85072)	29.84 (12.32-61.24)	47243257 (42479108-52194135)	18823.54 (16934.01-20811.19)	14252467 (12956015-15754044)	5684.18 (5172.88-6293.48)	78631 (32252-162385)	31.33 (12.92-64.32)	0.08 (0.02-0.15)	0.1 (0.02-0.17)	0.1 (0.02-0.17)
Central Sub-Saharan Africa	16346538 (13835155-19683382)	30749.75 (27222.42-34817.98)	8604108 (6617077-10892031)	13775.24 (11384.47-16448.73)	48803 (19618-105727)	76.96 (30.93-165.24)	37889970 (32068840-44945141)	29742.7 (26265.95-33437.93)	17734503 (13834922-21856841)	12157.24 (10215.64-14241.13)	100816 (41085-218359)	68.05 (27.91-145.3)	-0.12 (-0.17--0.08)	-0.44 (-0.47--0.4)	-0.42 (-0.45--0.39)
Commonwealth High Income	25973271 (23348168-28594386)	20500.02 (18483.69-22504.2)	8541990 (7865473-9333567)	6728.85 (6178.26-7356.18)	46837 (19376-95533)	37.14 (15.25-75.58)	38459429 (34594538-42656520)	19992.41 (18045.64-21926.46)	12803358 (11837519-13953009)	6578.44 (6057.03-7160.71)	69489 (28727-142333)	36.28 (14.89-73.76)	-0.08 (-0.09--0.07)	-0.07 (-0.08--0.06)	-0.07 (-0.08--0.07)
Commonwealth Low Income	51907560 (45803967-59054513)	26998.29 (24292.13-29775.35)	20840867 (18081290-23901227)	10117.04 (9168.96-11254.93)	117548 (47852-247842)	56.22 (23.19-116.91)	102595278 (91002288-114451356)	27994.6 (25136.23-31102.84)	39915690 (35693883-44786769)	10472.17 (9502-11613.22)	225200 (92360-466267)	58.51 (24.14-121.54)	0.09 (0.08-0.09)	0.08 (0.07-0.09)	0.1 (0.09-0.11)
Commonwealth Middle Income	250337096 (219386513-282219678)	23169.23 (20701.31-25586.32)	92602863 (80223768-107254744)	8284.27 (7380.16-9276.12)	520018 (212075-1093344)	45.88 (18.85-95.68)	463152927 (411852656-514147847)	23380.28 (20908.73-25757.91)	169345970 (150793191-191484428)	8405.07 (7504.47-9383.54)	947956 (387037-1955704)	46.71 (19.14-96.49)	0.01 (0-0.02)	0.01 (0-0.02)	0.03 (0.02-0.04)
East Asia	167616611 (149979157-188222894)	14788.08 (13376.34-16446.37)	51925558 (46257048-58221090)	4557.19 (4102.12-5060.04)	292491 (117538-612081)	25.48 (10.34-53.03)	236950733 (212978978-263127313)	14227.76 (12819.42-15818.22)	71809813 (64761791-79801046)	4346.89 (3907.34-4830.3)	398723 (162212-830635)	24.28 (9.83-50.71)	-0.15 (-0.15--0.14)	-0.18 (-0.19--0.17)	-0.18 (-0.19--0.17)
East Asia & Pacific - WB	320188362 (287924587-355624138)	18638.59 (16854.54-20603.79)	108954080 (97690928-121864882)	6286.27 (5680.34-6971.45)	612420 (246629-1285792)	35.05 (14.26-72.77)	493471026 (445337081-545418181)	18931.12 (17070.06-20998.76)	168020458 (151829765-186218935)	6512.54 (5843.85-7244.6)	933927 (381021-1937494)	36.39 (14.73-76.03)	0.05 (0.04-0.05)	0.11 (0.11-0.11)	0.12 (0.12-0.12)
Eastern Africa	61848278 (54213315-70853582)	36592.14 (32953.52-40461.82)	30588656 (26270914-35313409)	16462.79 (14747.08-18388.7)	173024 (70204-356155)	91.79 (37.49-191.9)	129640423 (114292406-147488845)	36010.76 (32265.19-39926.47)	58500238 (50607427-67131669)	15314.95 (13701.77-17110.79)	331376 (137057-688864)	85.54 (34.91-178.53)	-0.1 (-0.11--0.08)	-0.3 (-0.32--0.28)	-0.29 (-0.31--0.27)
Eastern Europe	44842701 (39923794-49893695)	18381.18 (16428.66-20413.89)	13694517 (12470642-15321528)	5641.7 (5135.64-6281.9)	74931 (30524-154499)	30.95 (12.68-63.87)	48985877 (43277150-54790606)	18374.98 (16424.36-20390.18)	14925815 (13583984-16793845)	5640.64 (5132.74-6279.89)	80814 (32830-163988)	30.95 (12.69-63.75)	0 (0-0)	0 (0-0)	0.01 (0-0.01)
Eastern Mediterranean Region	44373046 (39771881-49118327)	14522.72 (13075.66-15930.73)	14684746 (13002397-16657355)	4613.8 (4189.6-5106.6)	82399 (33660-171401)	25.44 (10.45-52.29)	94469063 (85040706-104595716)	14613.4 (13124.67-16014.21)	30741564 (27480906-34414045)	4655.7 (4203.4-5144.49)	171726 (70426-350589)	25.65 (10.54-52.27)	0.03 (0.02-0.03)	0.05 (0.04-0.05)	0.05 (0.04-0.06)
Eastern Sub-Saharan Africa	72346166 (63464615-82824862)	39374.24 (35470.34-43535.9)	35462459 (30335305-41008915)	17634.06 (15740.23-19731.67)	200529 (81601-414732)	98.25 (40.12-205.62)	153079011 (134806215-174216560)	38643.84 (34630.18-42795.3)	68902444 (59550670-78967916)	16407.63 (14685.94-18312.69)	390277 (162032-811951)	91.58 (37.52-191.62)	-0.11 (-0.12--0.1)	-0.3 (-0.32--0.28)	-0.29 (-0.31--0.27)
Europe	181560798 (162595087-201383470)	20261.3 (18239.49-22351.84)	57657464 (52575690-63919993)	6452.33 (5889.44-7118.96)	315766 (129757-649506)	35.51 (14.5-72.85)	230850181 (205196273-258386339)	19975.45 (17981.87-22102.72)	73711037 (67481642-82311739)	6363.74 (5804.76-7026.69)	399022 (164140-818404)	35.04 (14.3-71.82)	-0.04 (-0.05--0.04)	-0.04 (-0.05--0.04)	-0.04 (-0.04--0.04)
Europe & Central Asia - WB	188674070 (168963780-209313255)	20147.43 (18143.67-22237.17)	59835186 (54564355-66322777)	6405.94 (5848.03-7071.44)	327911 (134559-674606)	35.25 (14.38-72.33)	242299192 (215523650-270746409)	19822.29 (17854.64-21929.36)	77196046 (70720682-86177453)	6301.17 (5750-6962.09)	418431 (172155-858190)	34.69 (14.14-71.11)	-0.05 (-0.05--0.05)	-0.05 (-0.05--0.05)	-0.05 (-0.05--0.04)
European Region	190535228 (170649381-211334981)	20196.49 (18194.2-22287.34)	60575773 (55265949-67116876)	6437.62 (5880.14-7102.88)	332028 (136266-682777)	35.43 (14.46-72.67)	245929658 (218922077-274768878)	19917.44 (17945.47-22027.66)	78673462 (72137167-87728232)	6360.73 (5810.46-7021.26)	426584 (175561-875234)	35.02 (14.28-71.74)	-0.04 (-0.04--0.04)	-0.04 (-0.04--0.03)	-0.03 (-0.03--0.03)
High-income Asia Pacific	35797316 (32020269-39850237)	19469.55 (17465.77-21702.23)	11009300 (9923631-12218322)	6018.41 (5452.11-6661.85)	60872 (24589-122856)	33.3 (13.51-66.95)	58497384 (51388140-65973659)	19223.06 (17249.74-21450.51)	18137114 (16398804-20304408)	5921.2 (5359.76-6562.53)	97977 (40319-197988)	32.82 (13.36-66.18)	-0.04 (-0.04--0.04)	-0.05 (-0.06--0.05)	-0.05 (-0.05--0.04)
High-income North America	26165822 (24222434-28038044)	8333.2 (7752.43-8915.04)	7876402 (7536407-8235000)	2507.13 (2396.61-2619.93)	42997 (17645-88374)	13.77 (5.63-28.41)	41256177 (38055027-44314078)	8438.69 (7866.31-8989.68)	12239743 (11750935-12805812)	2506.94 (2407.04-2606.08)	65545 (27199-132567)	13.67 (5.6-28.02)	-0.01 (-0.03-0)	-0.04 (-0.05--0.03)	-0.06 (-0.08--0.05)
Latin America & Caribbean - WB	86138997 (77320411-95231100)	22994.91 (20809.61-25300.36)	28194528 (25490638-31203376)	7488.87 (6840.03-8242.48)	157235 (64495-322608)	41.26 (17.05-84.49)	156621682 (141642605-173260640)	23141.86 (20926.19-25524.86)	51007206 (46446377-56263869)	7553.54 (6887.53-8322.43)	280518 (115087-577090)	41.59 (17.1-85.11)	0 (-0.02-0.02)	0.01 (-0.02-0.03)	0.01 (-0.02-0.03)
Limited Health System	350006806 (308232031-394830127)	24110.16 (21559.96-26636.06)	137459585 (118833319-159255544)	9002.42 (8025.68-10095.51)	773618 (314968-1619269)	49.96 (20.5-104.18)	662942299 (590589675-736730233)	24526.83 (21949.74-27105.66)	253334551 (224242130-286796151)	9141.19 (8188.98-10208.07)	1423128 (580522-2945609)	50.94 (20.85-105.46)	0.03 (0.02-0.04)	0.01 (0-0.02)	0.02 (0.01-0.04)
Middle East & North Africa - WB	22656770 (20592316-24832961)	12061.58 (10956.91-13236.21)	7170045 (6579953-7853760)	3759.79 (3460.96-4129.2)	40097 (16557-81805)	20.64 (8.49-41.76)	47742873 (43130125-52324209)	11647.33 (10549.03-12764.64)	14690177 (13427873-16133919)	3585.2 (3293.89-3929.44)	81220 (33313-165250)	19.59 (8.04-39.64)	-0.1 (-0.11--0.1)	-0.13 (-0.14--0.13)	-0.14 (-0.15--0.14)
Minimal Health System	42633506 (36965093-49288413)	33391.07 (29907.56-37099.61)	20344680 (16952345-23981722)	14510.61 (12789.37-16273.14)	114899 (46556-242620)	80.76 (33.19-167.65)	100421774 (87459312-114939037)	32795.73 (29408.89-36303.2)	45444419 (38474617-52807053)	13667.05 (12179.25-15155.14)	257418 (105868-543900)	76.18 (31.27-157.99)	-0.06 (-0.08--0.04)	-0.2 (-0.21--0.19)	-0.19 (-0.2--0.18)
North Africa and Middle East	28816109 (26111450-31712059)	11487.49 (10402-12614.06)	8842810 (8057742-9701477)	3458.53 (3165.88-3824.69)	49414 (20248-101320)	18.98 (7.75-38.49)	59785973 (53911475-65710812)	11122.47 (10049.39-12248.76)	17854562 (16208416-19697750)	3311.44 (3029.03-3657.63)	98647 (40348-201213)	18.09 (7.39-36.68)	-0.09 (-0.1--0.09)	-0.12 (-0.13--0.11)	-0.13 (-0.14--0.12)
North America	26176456 (24232239-28049249)	8336.51 (7755.36-8918.75)	7880029 (7539795-8238792)	2508.27 (2397.64-2621.18)	43017 (17653-88416)	13.78 (5.64-28.42)	41272859 (38069638-44333222)	8441.56 (7869.09-8992.78)	12245520 (11756320-12811757)	2507.94 (2407.92-2607.12)	65576 (27212-132629)	13.68 (5.61-28.03)	-0.01 (-0.03-0)	-0.04 (-0.05--0.03)	-0.06 (-0.08--0.05)
Northern Africa	11078304 (10079708-12132724)	12046.52 (10899.37-13221.25)	3546806 (3237857-3879707)	3734.68 (3434.66-4123.39)	19877 (8184-40483)	20.57 (8.49-41.6)	20890925 (18905156-22869209)	11603.82 (10507.31-12722.4)	6376876 (5790797-7010471)	3518.44 (3226.69-3889.04)	35333 (14577-71959)	19.26 (7.91-38.96)	-0.08 (-0.1--0.07)	-0.12 (-0.15--0.1)	-0.14 (-0.16--0.11)
Oceania	1053505 (935422-1178099)	19096.58 (17161.94-21205.07)	335343 (297006-378225)	5974.59 (5337.86-6667.67)	1887 (769-3929)	33.15 (13.54-68.16)	2329919 (2081626-2608322)	19063.29 (17141.24-21170.12)	739478 (652407-832720)	5973.01 (5353.77-6665.95)	4155 (1687-8565)	33.16 (13.45-68.35)	0 (0-0)	0 (0-0.01)	0.01 (0.01-0.01)
Region of the Americas	111352404 (101299772-121896587)	16252.03 (14837.86-17759.74)	35757823 (32853008-39016867)	5203.27 (4792.66-5663.03)	198498 (82102-404728)	28.77 (11.94-58.48)	196643941 (179411031-214791262)	17401.43 (15896.42-18990.99)	62835591 (58002628-68274539)	5581.8 (5142.02-6092.28)	343841 (141839-702315)	30.76 (12.71-62.56)	0.19 (0.18-0.2)	0.2 (0.19-0.21)	0.19 (0.18-0.21)
South-East Asia Region	261981090 (231038248-292206376)	22124.96 (19788.85-24348.08)	95194647 (83253844-109631568)	7801.05 (6974.72-8690.36)	535151 (218012-1118745)	43.3 (17.8-89.8)	424661817 (381241965-468141171)	21405.93 (19170.73-23452.33)	147953967 (132280102-165052657)	7406.48 (6637.36-8238.85)	825557 (336708-1691734)	41.16 (16.87-84.59)	-0.12 (-0.13--0.11)	-0.19 (-0.2--0.18)	-0.18 (-0.19--0.17)
South Asia	203298552 (176733718-230322880)	20297.49 (18084.22-22480.13)	70580005 (60196621-82570182)	6758.68 (5942.02-7613.91)	396310 (160227-848409)	37.38 (15.34-77.97)	340937797 (303802441-377408907)	19696.89 (17580.28-21752.46)	112096656 (98968557-126418264)	6425.74 (5692.87-7177.08)	624823 (254045-1282714)	35.59 (14.54-73.31)	-0.11 (-0.11--0.1)	-0.18 (-0.19--0.17)	-0.18 (-0.19--0.17)
South Asia - WB	208957680 (181788247-236300592)	20376.33 (18175.26-22548.65)	73037682 (62478861-85037568)	6837 (6023.58-7677.58)	410130 (165791-873591)	37.83 (15.52-78.81)	350079692 (312244129-387141799)	19649.81 (17580.29-21676.64)	115832321 (102444320-130260199)	6445.41 (5725.16-7178.18)	645668 (262560-1324171)	35.69 (14.58-73.42)	-0.13 (-0.13--0.12)	-0.21 (-0.22--0.2)	-0.21 (-0.22--0.2)
Southeast Asia	115358590 (102121506-130391433)	27743.17 (24856.63-30910.52)	46082263 (40551625-51809381)	10927.33 (9742.28-12188.32)	259714 (104256-544692)	61.03 (24.55-126.22)	193137286 (172966376-215997244)	27579.96 (24668.34-30727.02)	76956034 (68120672-86649851)	10853.49 (9663.93-12128.52)	431548 (172611-897329)	60.72 (24.38-125.8)	-0.02 (-0.02--0.02)	-0.02 (-0.02--0.02)	-0.01 (-0.02--0.01)
Southern Africa	27027558 (23966253-30526444)	32358.86 (29044.81-35774.16)	10863449 (9415265-12397122)	12272.66 (11020.02-13690.25)	61165 (24995-127166)	68.09 (27.82-141.44)	53983086 (47980638-60698614)	32683.21 (29304.15-36240.43)	21580159 (18765109-24708255)	12438.04 (11161.11-13862.47)	121421 (49802-254262)	69 (28.41-143.7)	0.03 (0.01-0.05)	0.06 (0.04-0.09)	0.07 (0.04-0.1)
Southern Latin America	9191646 (8214521-10175455)	19304.5 (17294.94-21354.44)	2822685 (2555173-3120833)	5936.26 (5383.2-6543.33)	15630 (6436-31902)	32.77 (13.52-66.82)	14555969 (12965731-16156392)	19065.44 (17057-21112.96)	4460228 (4044420-4938312)	5844.86 (5296.87-6447.14)	24408 (10057-49802)	32.18 (13.23-65.53)	-0.04 (-0.04--0.03)	-0.05 (-0.05--0.04)	-0.05 (-0.06--0.05)
Southern Sub-Saharan Africa	13521027 (11994701-15111177)	29964.42 (26793.59-33142.98)	4659631 (4084182-5298717)	10199.06 (9121.68-11313.62)	26115 (10618-54508)	56.37 (22.84-116.48)	21931573 (19503932-24407963)	29868.53 (26669.82-33040.36)	7487199 (6627186-8370290)	10149.03 (9087.13-11253.98)	41566 (16769-86104)	55.83 (22.63-115.35)	-0.02 (-0.04-0)	-0.02 (-0.04--0.01)	-0.04 (-0.06--0.02)
Sub-Saharan Africa - WB	175526122 (154653600-199910291)	36605.69 (32819.2-40471.31)	82045387 (70348056-94596402)	15986.53 (14269.23-17767.68)	463043 (188452-972633)	88.95 (36.35-185.98)	395716669 (349557224-447801484)	36436.95 (32592.05-40374.93)	176866325 (152824369-202294874)	15445.53 (13829.56-17199.53)	1000445 (411287-2103921)	86.15 (35.17-179.26)	-0.04 (-0.06--0.03)	-0.15 (-0.17--0.13)	-0.14 (-0.16--0.12)
Tropical Latin America	34617218 (31130825-38436576)	26587.82 (23989.04-29433.91)	11346064 (10186238-12721823)	8710.4 (7904.85-9581.79)	63093 (26074-128836)	47.77 (19.91-97.74)	62653211 (56393206-69558553)	26302.46 (23768.2-29078.3)	20410381 (18525634-22553587)	8597.1 (7778.7-9470.52)	111686 (46262-230126)	47.16 (19.61-96.35)	-0.03 (-0.03--0.03)	-0.04 (-0.04--0.04)	-0.03 (-0.04--0.03)
Western Africa	65596515 (57923360-73743889)	40335.05 (36031.52-44590.61)	30289075 (26268562-34601026)	18135.91 (16323.22-20185.43)	170531 (69734-359187)	100.78 (41.33-209.73)	162836142 (143559767-183779322)	40344.71 (36124.95-44591.97)	75092254 (65439755-85555819)	18032.68 (16222.08-20063.87)	424613 (173328-897746)	100.62 (41.23-208.92)	-0.03 (-0.05--0.02)	-0.07 (-0.09--0.05)	-0.05 (-0.07--0.03)
Western Europe	106491280 (95244578-118463538)	23364.9 (20946.31-25800.22)	34948190 (31844285-38672103)	7671.87 (6968.85-8455.47)	191282 (79150-395017)	42.38 (17.45-86.65)	143367679 (127506138-160700549)	23177.13 (20787.65-25596.06)	47550475 (43317751-53001043)	7634.36 (6923.31-8402.41)	257296 (106636-533552)	42.18 (17.37-86.38)	-0.03 (-0.03--0.02)	-0.02 (-0.03--0.01)	-0.02 (-0.02--0.01)
Western Pacific Region	243631079 (218329213-271476955)	17158.44 (15516.93-18942.9)	78984272 (70845734-88209513)	5541.34 (5028.91-6117.25)	443484 (178676-929384)	30.86 (12.56-64.2)	371505954 (334803106-409719289)	17147.46 (15490.37-18989.78)	120288479 (109037898-132635272)	5619.6 (5069.1-6231.34)	666469 (272937-1384519)	31.35 (12.74-65.62)	-0.01 (-0.02-0)	0.04 (0.03-0.04)	0.04 (0.04-0.05)
Western Sub-Saharan Africa	71560397 (63176588-80573420)	39838.82 (35618.21-44047.35)	32786956 (28406632-37527632)	17742.63 (15939.65-19747.09)	184631 (75465-388627)	98.61 (40.42-205.37)	179438295 (158387265-202499099)	39705.22 (35574.63-43841.03)	81750648 (71321336-93056770)	17516.41 (15769.24-19474.17)	462278 (188745-975268)	97.72 (40.06-202.83)	-0.04 (-0.06--0.03)	-0.09 (-0.11--0.07)	-0.07 (-0.09--0.05)
World Bank High Income	202863586 (183260158-223318645)	17663.59 (16020.13-19360.98)	64579680 (59520848-70560638)	5629.14 (5178.7-6117.99)	345999 (143226-704233)	31.04 (12.75-63.06)	293920944 (264955954-325605604)	17027.64 (15488.38-18597.98)	93925103 (86760113-103309951)	5414.45 (4997.24-5887.63)	498779 (206439-1014754)	29.83 (12.3-60.42)	-0.13 (-0.13--0.12)	-0.13 (-0.14--0.13)	-0.13 (-0.14--0.13)
World Bank Low Income	94070134 (82414880-107794217)	31690.06 (28481.98-35174.28)	46385731 (39134197-54013421)	14179.16 (12539.24-15850.76)	281067 (114782-587336)	79.08 (32.41-164.55)	202709486 (178004977-230261760)	31408.97 (28170-34743.96)	92082081 (78204432-105483904)	13321.38 (11818.28-14824.84)	551238 (228540-1158402)	74.39 (30.66-154.87)	-0.05 (-0.07--0.04)	-0.24 (-0.25--0.22)	-0.23 (-0.24--0.21)
World Bank Lower Middle Income	412609476 (366464795-458755619)	22989.88 (20673.72-25181.88)	154081351 (135679584-176526559)	8314.39 (7495.35-9264.48)	836677 (342294-1748834)	46.14 (19.01-95.4)	749826687 (672159595-825759318)	23249.61 (20932.38-25441.18)	277548454 (249058958-310509970)	8474.55 (7654.87-9420.28)	1503738 (612200-3093686)	47.19 (19.35-97.09)	0.02 (0.02-0.03)	0.04 (0.03-0.05)	0.06 (0.05-0.07)
World Bank Upper Middle Income	319120956 (286120726-353569088)	17686.31 (16026.26-19458.97)	102175538 (91855554-113671652)	5636.79 (5127.44-6210.72)	592484 (240266-1240437)	31.27 (12.78-64.85)	481215007 (434646338-530543568)	17259.89 (15592.17-19029.02)	152443661 (138246360-168979644)	5508.88 (4991.35-6096.75)	872108 (355766-1809371)	30.57 (12.43-63.54)	-0.09 (-0.1--0.08)	-0.09 (-0.09--0.08)	-0.08 (-0.09--0.08)
Country
Afghanistan	911391 (820701-1007870)	11551.4 (10433.61-12742.64)	278764 (252021-311291)	3483.89 (3176.57-3849.97)	1541 (633-3146)	18.97 (7.79-38.18)	2297892 (2055659-2553714)	11264.94 (10152.53-12465.65)	707745 (633184-797092)	3380.87 (3083.03-3730.87)	3949 (1598-8037)	18.27 (7.5-37.08)	-0.09 (-0.09--0.08)	-0.11 (-0.12--0.1)	-0.13 (-0.13--0.12)
Albania	496370 (443841-554921)	18075.34 (16130-20039.06)	151982 (136776-170633)	5511.14 (5006.02-6135.44)	848 (341-1754)	30.39 (12.33-62)	604269 (535013-676708)	18041.96 (16103.31-19991.33)	182953 (165169-205796)	5501.63 (4996.6-6129.58)	1000 (407-2037)	30.36 (12.4-62.12)	-0.01 (-0.01-0)	0 (-0.01-0)	0 (0-0.01)
Algeria	2084041 (1883072-2310587)	11384.17 (10251.55-12550.92)	630980 (568872-701387)	3396.26 (3099.86-3755.82)	3533 (1418-7272)	18.66 (7.57-37.94)	4384047 (3936262-4845571)	11074.14 (9976.73-12247.47)	1301131 (1182241-1444426)	3282.77 (2990.48-3625.09)	7182 (2929-14489)	17.95 (7.31-36.3)	-0.09 (-0.09--0.08)	-0.11 (-0.11--0.1)	-0.12 (-0.12--0.12)
American Samoa	7853 (6986-8781)	19054.9 (17109.63-21152.34)	2489 (2196-2805)	5953.24 (5318.14-6659.62)	14 (6-29)	33.13 (13.59-67.84)	9329 (8355-10408)	18956.26 (17027.76-21071.54)	2928 (2612-3275)	5921.72 (5288.11-6617.05)	16 (7-34)	32.8 (13.38-67.48)	-0.01 (-0.02--0.01)	-0.01 (-0.02--0.01)	-0.02 (-0.03--0.02)
Andorra	13229 (11749-14676)	23554.33 (21087.16-26065)	4384 (3923-4884)	7841.14 (7069.24-8689.24)	24 (10-51)	43.43 (17.81-89.51)	26051 (23162-29075)	23317.98 (20854.64-25815.01)	8694 (7904-9731)	7754.51 (6986.05-8591.2)	47 (19-99)	42.85 (17.65-88.02)	-0.03 (-0.04--0.03)	-0.04 (-0.04--0.03)	-0.04 (-0.05--0.04)
Angola	3054319 (2573362-3690138)	30876.14 (27080.2-34962.69)	1626785 (1250098-2053539)	13978.16 (11490.4-16787.52)	9267 (3642-20152)	78.48 (31.59-168.73)	9218538 (7774679-11139227)	29821.17 (26260.38-33721.62)	4436263 (3372026-5600060)	12266.76 (10208.34-14529.12)	25292 (10161-55876)	68.76 (28.26-148.06)	-0.13 (-0.18--0.08)	-0.46 (-0.51--0.42)	-0.46 (-0.51--0.42)
Antigua and Barbuda	14966 (13389-16643)	25599.93 (22880.37-28502.21)	4946 (4464-5509)	8426.34 (7634.29-9368.43)	27 (11-57)	46.65 (19.37-96.45)	24249 (21661-27183)	25459.42 (22756.9-28344.56)	7939 (7167-8845)	8385.52 (7599.56-9306.75)	44 (18-90)	46.25 (19.23-95.52)	-0.02 (-0.02--0.01)	-0.01 (-0.02--0.01)	-0.02 (-0.03--0.02)
Argentina	6235115 (5574873-6903437)	19320.83 (17306.72-21374.21)	1915768 (1735249-2118156)	5944.28 (5392.62-6553.9)	10604 (4376-21633)	32.83 (13.55-66.93)	9598724 (8552740-10634311)	19090.74 (17083.45-21134)	2943700 (2667023-3250461)	5857.19 (5305.57-6458.87)	16141 (6632-32893)	32.28 (13.24-65.69)	-0.04 (-0.04--0.03)	-0.04 (-0.05--0.04)	-0.05 (-0.06--0.04)
Armenia	553590 (494492-616201)	18050.88 (16115.63-19999.17)	168897 (151924-189057)	5502.75 (4990.37-6132.42)	939 (378-1953)	30.35 (12.33-62.3)	641926 (570877-715037)	18032.56 (16097.2-19975.61)	194628 (176349-217897)	5497.25 (4983.2-6128.33)	1066 (431-2164)	30.33 (12.29-62.05)	0 (0-0)	0 (0-0)	0 (0-0.01)
Australia	4420439 (3984337-4868066)	24531.72 (22121.57-26973.21)	1573279 (1503873-1645281)	8704.56 (8306.19-9144.47)	8624 (3571-17645)	47.82 (19.8-98.37)	8053935 (7275653-8937386)	24358.69 (21960.59-26816.84)	2975614 (2855101-3088616)	8654.94 (8262.15-9096.4)	16106 (6629-32666)	47.57 (19.55-97.97)	-0.02 (-0.02--0.02)	-0.02 (-0.02--0.01)	-0.02 (-0.03--0.02)
Austria	2182497 (1942347-2435326)	23550.22 (21062.6-26085.76)	723338 (654927-801412)	7806.99 (7051.4-8650.53)	3955 (1631-8181)	43.12 (17.75-88.68)	2883453 (2560376-3233875)	23318.74 (20860.87-25824.22)	964289 (876314-1075611)	7740.21 (6972.45-8581.66)	5230 (2148-10804)	42.79 (17.54-87.69)	-0.03 (-0.03--0.03)	-0.02 (-0.03--0.02)	-0.02 (-0.03--0.02)
Azerbaijan	1124263 (1003929-1253501)	18058.08 (16136.97-20002.49)	343852 (309756-385341)	5504.77 (4996.47-6134.98)	1919 (774-3989)	30.45 (12.41-62.38)	1846978 (1653507-2055929)	18055.4 (16120.08-20004.45)	560978 (503736-626735)	5505.24 (4993.65-6133.27)	3113 (1243-6437)	30.41 (12.3-62.29)	0 (0-0)	0 (0-0)	0 (0-0)
Bahamas	57089 (50844-63556)	25816.44 (23096.03-28707.15)	18833 (16697-21221)	8526.85 (7725.86-9462.84)	105 (43-220)	47.27 (19.65-97.61)	100785 (89531-112823)	25629.92 (22926.11-28524.73)	33077 (29943-36921)	8462.79 (7667.42-9391.88)	183 (75-380)	46.76 (19.44-96.81)	-0.02 (-0.03--0.02)	-0.02 (-0.03--0.02)	-0.03 (-0.04--0.03)
Bahrain	41859 (36970-47093)	11379.9 (10255.95-12567.02)	12607 (11113-14351)	3389.76 (3074.94-3737.13)	71 (28-144)	18.59 (7.53-37.76)	144973 (128670-163454)	11088.77 (9941.36-12282.83)	42916 (38330-48333)	3279.68 (2980.16-3622.89)	239 (97-486)	17.87 (7.3-36.2)	-0.08 (-0.09--0.08)	-0.11 (-0.11--0.1)	-0.12 (-0.13--0.12)
Bangladesh	18730315 (16353172-21302562)	19403.68 (17386.15-21470.59)	6576614 (5532734-7846717)	6425.81 (5651.32-7255.09)	37084 (14736-80425)	35.67 (14.54-73.58)	28941648 (25891405-32150688)	18606.29 (16744.26-20598.61)	9255261 (8265702-10368087)	5914.87 (5297.74-6578.37)	51670 (21191-106835)	32.86 (13.43-68.05)	-0.15 (-0.15--0.14)	-0.29 (-0.3--0.28)	-0.29 (-0.3--0.28)
Barbados	69213 (61861-77429)	25625.74 (22910.41-28544.78)	22904 (20648-25558)	8438.57 (7648.29-9355.7)	127 (52-261)	46.8 (19.39-96.71)	95311 (85137-107584)	25416.37 (22714.25-28315.34)	31430 (28241-35301)	8365.09 (7578.84-9302.38)	172 (71-354)	46.23 (19.14-95.56)	-0.02 (-0.03--0.02)	-0.02 (-0.03--0.02)	-0.03 (-0.04--0.03)
Belarus	2050974 (1826668-2283676)	18022.35 (16101.12-19960.64)	622483 (565924-694625)	5491.5 (4986.63-6118.04)	3417 (1383-6971)	30.25 (12.29-61.82)	2180007 (1930938-2440399)	18008.08 (16085.77-19950.57)	659596 (598292-740295)	5486.01 (4975.23-6114.82)	3584 (1453-7226)	30.19 (12.24-61.51)	0 (0-0)	0 (-0.01-0)	0 (0-0)
Belgium	2806138 (2497313-3127398)	23535.15 (21064.58-26041.03)	931343 (844290-1034702)	7809.5 (7054.51-8654.52)	5097 (2103-10537)	43.15 (17.8-88.54)	3681844 (3272166-4124691)	23317.46 (20870.61-25824.89)	1235016 (1126796-1376649)	7743.14 (6972.26-8585.26)	6675 (2758-13811)	42.72 (17.58-87.27)	-0.03 (-0.03--0.03)	-0.03 (-0.03--0.02)	-0.03 (-0.04--0.03)
Belize	39088 (34739-43714)	25671.65 (22982.27-28601.42)	12936 (11544-14540)	8467.82 (7682.78-9407.38)	73 (30-150)	46.99 (19.61-97.31)	97972 (87718-109532)	25564.65 (22874.19-28519.26)	32227 (28787-36128)	8442.34 (7655.71-9366.49)	180 (74-375)	46.66 (19.35-96.35)	-0.02 (-0.02--0.01)	-0.02 (-0.02--0.01)	-0.03 (-0.03--0.02)
Benin	1650073 (1426056-1926225)	36698.92 (32687.63-41067.11)	733690 (607786-880560)	15284.1 (13295.11-17262.5)	4148 (1645-8792)	85.07 (34.13-179.65)	4394861 (3803976-5070002)	36191.95 (32246.86-40436.66)	1855405 (1557969-2183185)	14594.52 (12831.13-16441.01)	10505 (4267-22073)	81.38 (32.81-171.04)	-0.06 (-0.07--0.04)	-0.16 (-0.17--0.15)	-0.15 (-0.17--0.14)
Bermuda	15455 (13746-17288)	25484 (22756.2-28371.58)	5050 (4553-5658)	8374.18 (7587.97-9302.33)	28 (12-58)	46.49 (19.3-96.21)	22560 (20081-25559)	25137.13 (22450.92-28071.55)	7467 (6723-8346)	8248.28 (7453.58-9184.45)	41 (17-84)	45.66 (18.94-94.18)	-0.04 (-0.05--0.03)	-0.04 (-0.05--0.04)	-0.05 (-0.06--0.04)
Bhutan	103829 (91550-117890)	19260.24 (17216.21-21308.47)	36000 (30541-42145)	6324.85 (5579.61-7079.87)	204 (82-437)	35.2 (14.26-73.18)	132349 (119157-147496)	18646.69 (16782.92-20594.74)	42180 (37724-47103)	5934.05 (5295.23-6609.57)	236 (97-478)	33.01 (13.48-67.49)	-0.12 (-0.12--0.11)	-0.23 (-0.24--0.21)	-0.23 (-0.24--0.21)
Bolivia (Plurinational State of)	1675611 (1495048-1866323)	31450.09 (28205.67-34938.46)	651145 (576733-731482)	12291.97 (11061.27-13611.62)	3648 (1487-7489)	67.94 (27.83-141.23)	3391917 (3030341-3766296)	31039.4 (27808.32-34521.25)	1320272 (1173417-1473602)	12134.13 (10883.42-13423.83)	7341 (2987-15261)	67 (27.42-139.49)	-0.04 (-0.05--0.04)	-0.04 (-0.05--0.04)	-0.04 (-0.05--0.04)
Bosnia and Herzegovina	768425 (690110-854342)	18041.02 (16099.29-19988.69)	233741 (210084-261321)	5499.91 (4990.5-6123.65)	1294 (518-2672)	30.25 (12.26-61.89)	809701 (714405-906148)	18026.56 (16084.42-19975.42)	244858 (221218-274995)	5495.26 (4985.32-6120.54)	1323 (538-2687)	30.17 (12.18-61.66)	0 (0-0)	0 (0-0)	0 (0-0)
Botswana	322347 (284468-365241)	29349.7 (26163.58-32515.97)	113626 (98756-130821)	10153.24 (9141.48-11264.39)	640 (261-1341)	56.27 (22.83-115.16)	620935 (552668-691094)	29234.58 (26022.21-32355.71)	215277 (190185-243677)	10073.84 (9081.09-11242.54)	1201 (488-2520)	55.56 (22.52-114.83)	-0.03 (-0.05--0.01)	-0.05 (-0.07--0.03)	-0.06 (-0.08--0.04)
Brazil	33754760 (30357571-37479822)	26612.5 (24004.35-29478.59)	11061557 (9924560-12400502)	8716.84 (7908.83-9591.53)	61503 (25424-125545)	47.8 (19.92-97.77)	60942534 (54876447-67703857)	26326.71 (23782.63-29124.37)	19847606 (17999176-21931557)	8603.02 (7784.53-9473.39)	108572 (44952-223665)	47.19 (19.63-96.37)	-0.03 (-0.03--0.03)	-0.04 (-0.04--0.04)	-0.03 (-0.04--0.03)
Brunei Darussalam	38740 (34373-43430)	19427.9 (17379.94-21501.7)	12070 (10712-13610)	6029.73 (5460.47-6642.83)	68 (28-140)	33.28 (13.73-68.16)	78694 (70096-87589)	19175.23 (17157.83-21245.14)	24054 (21574-26894)	5917.96 (5369.88-6518.72)	134 (55-275)	32.63 (13.38-66.32)	-0.04 (-0.05--0.03)	-0.05 (-0.06--0.04)	-0.06 (-0.06--0.05)
Bulgaria	1784012 (1579734-1998948)	18053.02 (16118.27-19997.58)	539165 (486713-606674)	5505.35 (4998.7-6131.81)	2955 (1207-6041)	30.29 (12.36-62.05)	1782157 (1565820-2011136)	18028.33 (16086.24-19983.42)	538370 (485520-608374)	5495.2 (4982.59-6119.69)	2911 (1195-5954)	30.25 (12.32-62.26)	0 (0-0)	-0.01 (-0.01--0.01)	0 (0-0)
Burkina Faso	3180292 (2746586-3655012)	36275.57 (32339.25-40260.12)	1377349 (1143506-1652073)	14870.38 (13074.32-16770.45)	7757 (3160-16371)	82.6 (33.5-173.07)	7441890 (6453018-8590221)	36174.32 (32307.05-40418.4)	3136020 (2628669-3685380)	14592.19 (12839.54-16493)	17752 (7147-37430)	81.5 (33.01-172.74)	-0.02 (-0.04--0.01)	-0.08 (-0.1--0.06)	-0.06 (-0.08--0.04)
Burundi	1935746 (1684418-2264173)	36838.75 (33038.26-41177.44)	889914 (735257-1076870)	15603.17 (13695.29-17879.67)	5033 (2023-10717)	87.04 (36.38-183.82)	4395881 (3808028-5058524)	36419.9 (32523.65-40628.65)	1908562 (1594759-2254425)	14882.26 (13130.99-16870.33)	10816 (4433-23009)	83.11 (34.57-176.4)	-0.05 (-0.06--0.04)	-0.16 (-0.17--0.15)	-0.15 (-0.16--0.14)
Cabo Verde	119573 (104274-136518)	35555.87 (31624.1-39718.98)	49159 (42286-57342)	14173.12 (12505.13-15987.41)	277 (112-589)	79.32 (32.11-165.99)	185655 (164449-208004)	34987.35 (31009.64-38918.24)	72612 (63879-82027)	13574.47 (11959.82-15250.6)	407 (166-860)	75.8 (30.76-158.81)	-0.08 (-0.09--0.07)	-0.19 (-0.2--0.17)	-0.19 (-0.21--0.18)
Cambodia	2323782 (2070123-2630712)	26950.29 (24245.42-30273.14)	927146 (812753-1047648)	10661.25 (9506.52-12006.05)	5217 (2095-10976)	59.3 (23.97-123.86)	4282307 (3831025-4838193)	26674.35 (23983.35-30026.21)	1716842 (1515147-1944545)	10554.86 (9409.11-11879.2)	9643 (3862-20399)	58.89 (23.8-123.12)	-0.04 (-0.04--0.04)	-0.04 (-0.04--0.04)	-0.03 (-0.03--0.02)
Cameroon	3179485 (2776077-3647739)	34055.28 (30530.53-37969.11)	1274696 (1080760-1500692)	13058.4 (11588.98-14723.68)	7196 (2919-15277)	72.56 (29.76-152.83)	9297579 (8195537-10473955)	33389.19 (30036.3-36935.48)	3530601 (3229561-3847104)	12346.77 (11381.29-13515.38)	19951 (8074-41683)	68.67 (28.08-141.95)	-0.06 (-0.08--0.05)	-0.15 (-0.17--0.12)	-0.14 (-0.16--0.12)
Canada	2614869 (2337886-2914567)	8831.07 (7949.35-9829.09)	741289 (667273-827821)	2517.31 (2268.41-2807.4)	4083 (1657-8402)	13.91 (5.65-28.73)	4586339 (4069374-5159299)	8757.87 (7878.4-9743.23)	1290901 (1163522-1457562)	2490 (2245.31-2781.64)	6980 (2821-14196)	13.71 (5.58-27.76)	-0.03 (-0.03--0.02)	-0.03 (-0.04--0.03)	-0.04 (-0.05--0.04)
Central African Republic	821972 (695478-974827)	31160.84 (27474.69-35279.66)	443528 (339654-564116)	14354.93 (11797.86-17324.26)	2514 (1020-5441)	80.19 (32.81-172.76)	1558808 (1341037-1844417)	30531.77 (26995.13-34417.71)	796228 (622090-998480)	13467 (11189.3-16029.56)	4522 (1826-9829)	75.35 (30.77-160.61)	-0.07 (-0.12--0.03)	-0.23 (-0.27--0.2)	-0.23 (-0.26--0.19)
Chad	2035732 (1763013-2352373)	36479.99 (32525.42-40722.6)	888782 (734565-1050281)	15096.93 (13224.43-17023.28)	5013 (2042-10811)	84.03 (34.4-175.95)	5803054 (4975671-6750772)	36294.21 (32227.8-40556.31)	2510830 (2090657-2973193)	14803.02 (13023.21-16660.69)	14223 (5779-30048)	82.48 (33.78-172.73)	-0.03 (-0.04--0.01)	-0.09 (-0.11--0.06)	-0.08 (-0.11--0.06)
Chile	2298470 (2060606-2550066)	19276.62 (17269.45-21324.62)	705379 (634492-786863)	5923.18 (5370.83-6526.81)	3917 (1605-8032)	32.64 (13.44-66.53)	4130943 (3682013-4584241)	19006.05 (16996.17-21065.71)	1262592 (1144727-1397616)	5815.95 (5276.32-6419.62)	6887 (2852-14115)	31.96 (13.17-65.16)	-0.05 (-0.05--0.04)	-0.06 (-0.07--0.05)	-0.07 (-0.07--0.06)
China	162417621 (145294297-182471885)	14836.44 (13414.65-16503.51)	50395632 (44888051-56527047)	4579.55 (4122.36-5088.01)	283873 (114080-594497)	25.6 (10.39-53.33)	229353300 (205924082-254932663)	14263.04 (12845.6-15855.07)	69601875 (62751479-77349821)	4363.55 (3920.72-4851.33)	386453 (157258-805104)	24.37 (9.87-50.94)	-0.15 (-0.16--0.14)	-0.18 (-0.19--0.17)	-0.19 (-0.19--0.18)
Colombia	4947280 (4454505-5490072)	18463.36 (16597.82-20404.04)	1490082 (1341128-1666971)	5496.55 (4971.99-6093.81)	8348 (3394-17176)	30.35 (12.33-62.61)	9346671 (8367805-10367897)	18067.85 (16201.99-19969.56)	2755096 (2494697-3056513)	5341.75 (4835.46-5928.29)	15166 (6198-31282)	29.51 (12.05-60.72)	-0.07 (-0.07--0.06)	-0.09 (-0.1--0.08)	-0.08 (-0.09--0.08)
Comoros	158551 (138334-181152)	36694.5 (32880.54-40867.69)	71454 (59373-86064)	15359.99 (13501.15-17475.09)	405 (166-862)	85.73 (35.51-180.05)	251775 (222932-284082)	36385.33 (32636.78-40726.04)	105018 (90393-121933)	14849.35 (13045.75-17025.53)	592 (247-1261)	82.96 (34.54-176.05)	-0.05 (-0.06--0.04)	-0.13 (-0.16--0.1)	-0.12 (-0.15--0.09)
Congo	720429 (615778-855725)	31098.75 (27312.27-35231.02)	387895 (300249-488799)	14245.84 (11687.41-17050.64)	2208 (889-4791)	80.01 (32.35-174.32)	1470116 (1259987-1708890)	29838.85 (26243.63-33686.02)	667141 (524301-823398)	12334.52 (10289.47-14561.25)	3786 (1519-8063)	69.16 (28.34-147.53)	-0.16 (-0.21--0.11)	-0.55 (-0.6--0.5)	-0.56 (-0.6--0.51)
Cook Islands	3227 (2869-3604)	18899.54 (16983.88-21014.28)	1015 (897-1141)	5881.95 (5242.96-6575.44)	6 (2-12)	32.74 (13.23-67.25)	3649 (3259-4065)	18546.19 (16656.99-20672.72)	1122 (1005-1253)	5742.85 (5122.72-6401.29)	6 (3-13)	31.87 (12.85-66.15)	-0.06 (-0.07--0.06)	-0.08 (-0.08--0.07)	-0.09 (-0.09--0.08)
Costa Rica	464636 (418256-516492)	18199.89 (16343.22-20107.92)	138737 (125040-155199)	5380.75 (4872.43-5965.37)	777 (316-1595)	29.75 (12.08-61.29)	910733 (816093-1012234)	18016.14 (16168.67-19929.39)	268081 (242638-296913)	5320.58 (4813.05-5902.83)	1472 (600-3042)	29.34 (11.96-60.85)	-0.03 (-0.04--0.03)	-0.04 (-0.04--0.04)	-0.05 (-0.05--0.04)
Croatia	953102 (847939-1064708)	18018.9 (16085.38-19960.82)	288702 (261242-321773)	5490.29 (4981.25-6114.89)	1585 (644-3220)	30.2 (12.37-61.75)	1114889 (984075-1252728)	18020.13 (16078.59-19971.57)	337426 (305079-378805)	5491.9 (4980.13-6118.39)	1817 (743-3679)	30.2 (12.31-61.91)	0 (0-0)	0 (0-0)	0 (0-0.01)
Cuba	2723887 (2431849-3048353)	25457.15 (22750.74-28361.71)	894792 (806911-1002036)	8375.94 (7599.94-9311.7)	4965 (2049-10286)	46.39 (19.29-95.5)	3610912 (3232527-4062522)	25244.19 (22558.22-28177.1)	1191568 (1071425-1332121)	8294.92 (7504.76-9232.73)	6496 (2657-13432)	45.83 (18.97-94.78)	-0.02 (-0.03--0.02)	-0.03 (-0.03--0.02)	-0.03 (-0.04--0.03)
Cyprus	184801 (164792-205267)	23594.84 (21120.26-26097.57)	61187 (55002-67779)	7849.2 (7086.83-8690.68)	339 (140-701)	43.38 (17.86-89.1)	379143 (337379-421578)	23299.18 (20851.53-25780.19)	125707 (113794-140103)	7741.22 (6973.36-8579.39)	690 (285-1422)	42.83 (17.65-87.73)	-0.04 (-0.05--0.04)	-0.05 (-0.06--0.04)	-0.05 (-0.05--0.04)
Czechia	2108803 (1874759-2344905)	18029.08 (16098.53-19976.69)	639504 (581438-711940)	5493.96 (4981.5-6120.89)	3482 (1414-7112)	30.09 (12.2-61.54)	2728022 (2410636-3063962)	18026.97 (16082.08-19981.72)	826178 (746969-930752)	5494.41 (4984.76-6120.06)	4445 (1820-9029)	30.15 (12.23-61.57)	0 (0-0)	0 (0-0)	0.01 (0.01-0.01)
C么te d'Ivoire	3934689 (3400495-4515744)	36261.66 (32322.65-40281.42)	1695753 (1545117-1858210)	14798.8 (13593.79-16102.68)	9558 (3876-19944)	81.88 (33.2-169.78)	9202565 (8087660-10529319)	36587.35 (32690.29-40814.1)	3856510 (3511563-4202935)	14732.22 (13600.55-16049.45)	21809 (8915-45553)	82.15 (33.43-170.05)	-0.06 (-0.08--0.03)	-0.16 (-0.21--0.12)	-0.14 (-0.19--0.1)
Democratic People's Republic of Korea	2691297 (2425346-3006664)	13886.62 (12580.58-15378.68)	802351 (720376-894822)	4126.23 (3728.64-4581.37)	4519 (1840-9382)	23.1 (9.41-47.43)	3896976 (3524817-4337385)	13682.18 (12377.01-15148.11)	1150253 (1038835-1277204)	4069.04 (3677.41-4509.91)	6424 (2638-13197)	22.78 (9.33-46.66)	-0.06 (-0.06--0.05)	-0.05 (-0.06--0.05)	-0.05 (-0.06--0.05)
Democratic Republic of the Congo	11327898 (9500798-13727269)	30669.08 (27057.86-34835.68)	5930733 (4531591-7580797)	13655.31 (11279.65-16366.96)	33597 (13426-73146)	76.16 (30.58-164.07)	24763438 (20883299-29435486)	29680.11 (26100.11-33428.62)	11446990 (8951292-14136384)	12043.38 (10095.56-14170.65)	65018 (26540-140063)	67.37 (27.6-143.6)	-0.12 (-0.16--0.08)	-0.43 (-0.46--0.41)	-0.42 (-0.44--0.39)
Denmark	1473160 (1315329-1642318)	23591.81 (21120.51-26089.53)	490345 (444230-543225)	7844.05 (7084.96-8690.14)	2680 (1112-5542)	43.35 (17.89-89.24)	1862125 (1646226-2095181)	23343.03 (20868.84-25843.04)	623325 (565961-697009)	7756.66 (6989.74-8599)	3399 (1402-7069)	42.97 (17.68-88.61)	-0.04 (-0.04--0.03)	-0.04 (-0.04--0.04)	-0.03 (-0.03--0.02)
Djibouti	135714 (117455-155757)	36579.28 (32628.73-40758.25)	59829 (49879-71684)	15132.49 (13258.22-17333.52)	340 (139-714)	84.61 (35.27-175.3)	410354 (361401-463359)	36309.74 (32475.76-40510.96)	170568 (146915-200022)	14729.99 (12981.46-16835.04)	964 (399-2010)	82.34 (34.1-172.37)	-0.03 (-0.05--0.02)	-0.09 (-0.13--0.06)	-0.09 (-0.13--0.05)
Dominica	17400 (15620-19377)	25778.57 (23038.01-28690.58)	5760 (5202-6439)	8505.87 (7691.54-9439.44)	32 (13-66)	47.13 (19.6-97.97)	18691 (16705-20923)	25773.5 (23090.48-28691.62)	6166 (5578-6881)	8527.07 (7719.28-9469.76)	34 (14-70)	47.09 (19.48-97.3)	0 (0-0.01)	0.01 (0.01-0.02)	0 (0-0.01)
Dominican Republic	1518846 (1350885-1701314)	25804.16 (23138.2-28690.6)	501525 (444331-567754)	8532.98 (7732.86-9462.48)	2814 (1161-5863)	47.3 (19.55-98.06)	2734357 (2438009-3049757)	25618.29 (22922.82-28546.8)	901044 (811481-1003292)	8462.09 (7668.75-9397.66)	4987 (2061-10349)	46.73 (19.39-96.83)	-0.02 (-0.02--0.01)	-0.02 (-0.03--0.01)	-0.03 (-0.03--0.02)
Ecuador	2647319 (2360241-2948081)	31220.03 (27989.21-34744.52)	1029620 (906904-1158110)	12183.17 (10943.01-13472)	5774 (2359-11799)	67.55 (27.59-140.16)	5414956 (4838183-6024919)	30810.42 (27590.09-34300.23)	2111780 (1877954-2357799)	12021.63 (10775.85-13319.53)	11712 (4771-24299)	66.5 (27.15-138.33)	-0.04 (-0.04--0.03)	-0.04 (-0.04--0.03)	-0.04 (-0.05--0.04)
Egypt	4968460 (4471227-5469557)	11904.72 (10776.29-13062.48)	1599067 (1469360-1757634)	3688.78 (3396.68-4068.78)	8978 (3654-18318)	20.32 (8.41-41.25)	9106487 (8245885-9998301)	11128.49 (10044.14-12215.58)	2717076 (2465998-2990054)	3300.77 (3008.27-3653.17)	15121 (6150-31179)	18.05 (7.39-36.52)	-0.15 (-0.17--0.12)	-0.22 (-0.27--0.18)	-0.23 (-0.28--0.19)
El Salvador	823012 (738304-912568)	18521.11 (16656.94-20464.34)	249583 (224343-278486)	5526.32 (5001.24-6138.84)	1393 (569-2872)	30.48 (12.38-62.69)	1166119 (1047969-1288271)	18109.65 (16264.31-20034.49)	346198 (312872-384072)	5362.33 (4844.7-5952.18)	1907 (780-3954)	29.56 (12.07-61.19)	-0.07 (-0.08--0.06)	-0.09 (-0.11--0.08)	-0.09 (-0.11--0.08)
Equatorial Guinea	129283 (109515-156455)	31037.47 (27265.27-35141.33)	69040 (52889-86819)	14124.58 (11497.52-16815.04)	390 (157-839)	78.7 (32.08-166.45)	397291 (337521-467848)	29403.44 (25912.19-33097.55)	177400 (138205-221247)	11660.41 (9805.95-13840.07)	1008 (407-2175)	65.18 (26.62-139.57)	-0.21 (-0.25--0.17)	-0.72 (-0.75--0.68)	-0.7 (-0.74--0.67)
Eritrea	1163190 (997369-1357586)	37002.76 (33130.59-41351.23)	540570 (441347-651574)	15695.65 (13691.27-17913.16)	3055 (1221-6469)	87.27 (36.01-181.65)	2200811 (1921988-2522963)	36821.44 (32807.73-41123.25)	963165 (811253-1131733)	15264.74 (13422.87-17486.38)	5454 (2239-11543)	85.15 (35.28-177.03)	-0.02 (-0.04--0.01)	-0.07 (-0.09--0.05)	-0.06 (-0.08--0.03)
Estonia	316638 (281991-351839)	18022.04 (16107.37-19963.28)	95973 (87570-106853)	5490.71 (4983.88-6120.48)	525 (214-1067)	30.19 (12.26-61.6)	344954 (304731-385657)	18022.25 (16091.72-19967.71)	104603 (94871-117520)	5491.11 (4980.05-6116.6)	565 (231-1143)	30.26 (12.22-61.72)	0 (0-0)	0 (0-0)	0.01 (0.01-0.01)
Eswatini	192770 (170198-217743)	29292.14 (26206.47-32373.83)	67829 (58613-78366)	10105.03 (9079.29-11263.36)	384 (155-807)	56.1 (22.71-115.21)	289162 (256985-324692)	29390.85 (26189.2-32575.52)	101258 (88453-115218)	10147.98 (9138.53-11250.09)	567 (231-1196)	55.84 (22.64-115.14)	0.01 (-0.01-0.02)	0.01 (-0.01-0.04)	-0.01 (-0.04-0.01)
Ethiopia	26073170 (22545859-30487980)	49542.74 (44237.02-55641.14)	15434199 (13040302-18125099)	26536.98 (23195.87-29871.65)	87523 (35406-179991)	148.43 (60.29-307.88)	49754827 (43552428-56873684)	47244.75 (42242.21-52965.46)	25775618 (21624531-29836686)	23086.22 (20202.85-25968.55)	146226 (59500-304555)	129.28 (52.43-270.08)	-0.2 (-0.22--0.19)	-0.51 (-0.53--0.49)	-0.5 (-0.51--0.48)
Fiji	125563 (111597-139993)	19114.29 (17192.32-21242.81)	39980 (35114-45100)	5984.31 (5345.21-6687.01)	225 (91-462)	33.25 (13.53-68)	167833 (150810-187586)	19064.64 (17152.95-21199.79)	52917 (46933-59306)	5979.53 (5346.26-6684.35)	295 (120-607)	33.17 (13.54-67.83)	-0.01 (-0.01-0)	0 (0-0)	0 (-0.01-0)
Finland	1366132 (1216969-1517080)	23589 (21081.45-26126.88)	452374 (409915-501167)	7826.81 (7067.13-8671.87)	2473 (1019-5083)	43.14 (17.77-88.15)	1883111 (1660920-2122131)	23325.87 (20872.08-25823.1)	632587 (572210-707678)	7744.32 (6978.16-8586.38)	3408 (1406-7088)	42.71 (17.58-87.58)	-0.04 (-0.04--0.03)	-0.03 (-0.04--0.03)	-0.03 (-0.04--0.02)
France	15834021 (14103952-17572417)	23554.99 (21081.48-26053.06)	5266321 (4779499-5839686)	7822.11 (7061.97-8661.75)	28785 (11862-59236)	43.17 (17.73-88.41)	21708487 (19296928-24400237)	23297.79 (20845.4-25784.43)	7297650 (6645461-8137054)	7731.53 (6963.18-8574.2)	39409 (16250-81729)	42.69 (17.64-87.34)	-0.04 (-0.04--0.03)	-0.04 (-0.04--0.03)	-0.04 (-0.04--0.03)
Gabon	292636 (253010-344194)	30488.07 (27176.78-34526.45)	146127 (139359-153343)	13468.46 (12784.78-14208)	826 (338-1723)	75.33 (30.93-155.12)	481780 (429921-555626)	28921.47 (26076.62-32376.2)	210480 (199322-221981)	11659.5 (10993.18-12357.65)	1189 (485-2446)	65.12 (26.68-133.13)	-0.11 (-0.19--0.04)	-0.52 (-0.58--0.45)	-0.52 (-0.59--0.45)
Gambia	319260 (274842-367127)	36278.25 (32378.04-40529.32)	138618 (114498-163829)	14871.88 (13008.45-16613.88)	785 (318-1676)	82.97 (33.91-177.42)	771903 (673731-877933)	36005.86 (32062.7-40033.02)	324302 (272275-376563)	14489.99 (12764.11-16265.71)	1832 (755-3934)	80.71 (32.94-169.65)	-0.04 (-0.05--0.03)	-0.1 (-0.12--0.09)	-0.11 (-0.12--0.09)
Georgia	1034062 (921407-1151218)	18038.82 (16116-19980.02)	314169 (284921-350473)	5497.06 (4987.59-6127.01)	1737 (703-3558)	30.4 (12.36-62.25)	834699 (742352-931658)	18039.38 (16109.92-19985.35)	253432 (230433-283605)	5498.37 (4983.78-6126.86)	1377 (561-2795)	30.29 (12.3-61.91)	0 (0-0)	0 (0-0)	-0.01 (-0.01--0.01)
Germany	22938632 (20426004-25562256)	23621.1 (21131.97-26179.72)	7598595 (6886109-8428405)	7839.4 (7077.14-8685.34)	41560 (17010-85528)	43.33 (17.68-88.6)	29157995 (25807614-32759575)	23351.18 (20901.38-25852.5)	9772584 (8852733-10909113)	7755.98 (6987.26-8605.95)	52716 (21675-109586)	42.81 (17.64-87.76)	-0.03 (-0.04--0.03)	-0.03 (-0.04--0.02)	-0.03 (-0.04--0.03)
Ghana	3602209 (3042754-4194233)	25870.07 (22880.54-29034.46)	1326278 (1240837-1415201)	8661.59 (8090.29-9347.5)	7502 (3080-15294)	48.33 (19.86-98.26)	7951132 (6886344-9033215)	25513.31 (22778.95-28321.67)	2746681 (2560075-2952858)	8309.9 (7729.12-8922.52)	15540 (6429-32035)	46.45 (19.25-94.85)	-0.04 (-0.05--0.02)	-0.09 (-0.11--0.07)	-0.08 (-0.1--0.06)
Greece	2831618 (2520785-3161962)	23443.61 (20987.8-25938)	939412 (850491-1048360)	7781.27 (7013.19-8625.25)	5163 (2122-10728)	43.06 (17.63-88.53)	3568146 (3169758-4028583)	23312.86 (20866.78-25796.15)	1198928 (1087688-1336738)	7739.28 (6972.61-8582.87)	6487 (2672-13426)	42.82 (17.6-88.16)	-0.02 (-0.02--0.02)	-0.02 (-0.02--0.01)	-0.02 (-0.02--0.01)
Greenland	4220 (3756-4724)	9152.44 (8256.39-10170.24)	1242 (1103-1393)	2675.35 (2416.55-2986.14)	7 (3-14)	14.71 (6.03-30.17)	5231 (4639-5867)	8976.41 (8099.01-9980.71)	1498 (1353-1676)	2593.98 (2341.31-2900.64)	8 (3-17)	14.27 (5.78-29.58)	-0.06 (-0.07--0.05)	-0.1 (-0.11--0.09)	-0.09 (-0.1--0.09)
Grenada	21080 (18972-23447)	25732.56 (23022.55-28702.63)	7009 (6348-7816)	8486.96 (7682.95-9425.29)	39 (16-80)	46.95 (19.51-96.71)	26985 (24007-30210)	25611.53 (22901.25-28521.25)	8848 (7987-9851)	8443.13 (7645.36-9395.64)	49 (20-102)	46.55 (19.22-96.79)	-0.01 (-0.01-0)	-0.01 (-0.01-0)	-0.02 (-0.02--0.01)
Guam	22978 (20494-25846)	18811.83 (16910.44-20901.04)	7204 (6330-8127)	5845.2 (5203.49-6533.97)	41 (16-85)	32.67 (13.18-67.58)	32377 (29115-36045)	18761.55 (16860.78-20852.92)	10015 (8981-11189)	5833.59 (5194.89-6513.05)	56 (23-115)	32.55 (13.21-67.39)	0 (-0.01-0)	0 (-0.01-0.01)	0 (-0.01-0.01)
Guatemala	1218686 (1089708-1355068)	18703.85 (16803.67-20680.96)	375624 (336348-425325)	5613.59 (5084.73-6244.13)	2109 (860-4420)	30.86 (12.66-63.58)	2562830 (2303084-2852127)	18351.32 (16484.76-20294.2)	770256 (692387-858783)	5471.33 (4945.07-6066.74)	4271 (1759-8791)	30.03 (12.36-61.99)	-0.06 (-0.07--0.05)	-0.08 (-0.09--0.07)	-0.08 (-0.09--0.07)
Guinea	2074877 (1803942-2382428)	36760.28 (32664.22-40968.95)	914727 (757221-1090229)	15420.29 (13504-17473.64)	5162 (2085-10985)	86.04 (35.86-182.22)	4473889 (3872715-5146731)	36487.35 (32413.88-40627.65)	1926577 (1617811-2261533)	14918.31 (13085.92-16820.54)	10905 (4455-23173)	83.3 (34.39-175.22)	-0.04 (-0.05--0.02)	-0.1 (-0.11--0.08)	-0.09 (-0.11--0.08)
Guinea-Bissau	345015 (297703-398543)	37183.96 (33216.49-41520.03)	161886 (131163-196002)	16045.77 (13959.55-18150.59)	916 (368-1952)	89.4 (36.41-187.88)	683890 (592719-790212)	36878.17 (32852.92-41342.53)	303357 (250888-359749)	15360.19 (13490.32-17250.74)	1720 (704-3659)	85.78 (35.53-179.99)	-0.05 (-0.06--0.03)	-0.16 (-0.18--0.14)	-0.15 (-0.17--0.14)
Guyana	165128 (146880-184599)	26007.13 (23333.28-28942.76)	54800 (48560-62004)	8637.09 (7822.2-9569.63)	306 (126-637)	47.46 (19.65-97.85)	184014 (164435-205335)	25860.39 (23186-28806.99)	60767 (54762-67830)	8586.8 (7776.95-9523.27)	335 (138-698)	47.07 (19.55-97.38)	-0.01 (-0.02--0.01)	-0.01 (-0.01--0.01)	-0.01 (-0.02--0.01)
Haiti	1356634 (1210821-1513834)	26225.08 (23477.82-29129.1)	454275 (405317-512794)	8762.32 (7924.94-9713.17)	2535 (1041-5250)	48.17 (19.95-99.47)	2805608 (2520726-3131081)	26013.64 (23353.4-28914.03)	932996 (832209-1051115)	8683.14 (7867.38-9637.84)	5195 (2147-10901)	47.7 (19.79-98.91)	-0.03 (-0.03--0.02)	-0.03 (-0.03--0.03)	-0.03 (-0.03--0.03)
Honduras	691754 (619556-768544)	18642.46 (16744.49-20632.86)	212220 (189210-238460)	5582.35 (5065.01-6189.13)	1194 (487-2475)	30.85 (12.61-63.44)	1592118 (1431664-1771407)	18437.73 (16559.04-20369.93)	480999 (431673-536795)	5516.79 (5000.27-6113.49)	2682 (1103-5560)	30.37 (12.44-62.55)	-0.03 (-0.04--0.03)	-0.04 (-0.04--0.03)	-0.04 (-0.05--0.04)
Hungary	2174619 (1931539-2421883)	18030.67 (16099.9-19978.1)	658660 (597805-737262)	5495.28 (4981.22-6123.29)	3578 (1462-7268)	30.05 (12.25-61.27)	2483515 (2189805-2781734)	18012.56 (16076.98-19962.12)	751867 (680377-843599)	5488.84 (4974.96-6115.54)	4057 (1653-8227)	30.19 (12.24-61.26)	0 (0-0)	0 (0-0)	0.02 (0.02-0.02)
Iceland	62743 (56061-69554)	23470.57 (21014.93-25981.97)	20891 (18843-23132)	7793 (7025.51-8637.96)	115 (47-238)	43.17 (17.76-88.89)	101085 (90192-112880)	23289.65 (20840.37-25783.25)	33821 (30746-37712)	7735.62 (6967.91-8583.48)	185 (76-385)	42.89 (17.52-88.28)	-0.02 (-0.03--0.02)	-0.02 (-0.03--0.02)	-0.02 (-0.02--0.01)
India	161054541 (139765978-182192618)	20501.31 (18224.05-22761.99)	56022068 (47705458-65483728)	6853.21 (6021.69-7753.46)	314340 (127202-671810)	37.88 (15.64-78.99)	265162118 (235600132-294116264)	19871.63 (17699.37-21973.88)	87230762 (77093668-98204047)	6510.28 (5751.92-7304.64)	485519 (197480-994783)	36.05 (14.74-74.28)	-0.11 (-0.12--0.11)	-0.19 (-0.2--0.18)	-0.18 (-0.19--0.17)
Indonesia	47346548 (41713215-53168071)	28594.02 (25454.61-31730.35)	18771931 (16513231-21188640)	11172.43 (9960.63-12510.94)	105930 (43217-221227)	62.45 (25.23-128.36)	78845408 (69908331-88499425)	28436.94 (25295.18-31552.13)	31456817 (27591739-35597049)	11127.15 (9908.63-12470.5)	176817 (71497-364358)	62.29 (25.18-127.93)	-0.02 (-0.02--0.02)	-0.01 (-0.02--0.01)	-0.01 (-0.01-0)
Iran (Islamic Republic of)	4671405 (4190954-5211788)	11557.24 (10435.06-12734.36)	1444592 (1291359-1607138)	3505.71 (3181.73-3869.36)	8080 (3281-16500)	19.2 (7.9-38.71)	9297241 (8349412-10277825)	11248.35 (10126.58-12410.32)	2806933 (2533131-3120342)	3395.84 (3078.16-3749.45)	15420 (6359-31276)	18.55 (7.62-37.55)	-0.08 (-0.09--0.08)	-0.1 (-0.1--0.09)	-0.1 (-0.11--0.1)
Iraq	1402487 (1258758-1555912)	10955.65 (9806.92-12126.77)	415685 (375908-464613)	3224.44 (2935.07-3558.79)	2307 (935-4717)	17.58 (7.19-35.64)	3466395 (3076234-3850931)	10807.61 (9654.41-11982.8)	1022828 (922143-1146947)	3177.82 (2885.55-3510.48)	5645 (2294-11494)	17.23 (7.07-35.01)	-0.05 (-0.06--0.05)	-0.06 (-0.06--0.05)	-0.07 (-0.08--0.07)
Ireland	885292 (792218-985812)	23535.32 (21065.08-26044.21)	294387 (265853-326990)	7821.02 (7055.31-8661.24)	1626 (667-3333)	43.27 (17.68-88.47)	1401130 (1247675-1565498)	23282.06 (20826.37-25768.32)	466833 (424304-520666)	7731.99 (6963.88-8574.57)	2557 (1052-5305)	42.79 (17.59-87.99)	-0.04 (-0.04--0.04)	-0.04 (-0.04--0.04)	-0.04 (-0.04--0.04)
Israel	1427920 (1278326-1595537)	29276.45 (26244.19-32712.3)	606086 (570384-649941)	12454.09 (11753.62-13279.04)	3374 (1393-7007)	69.26 (28.53-143.62)	3020321 (2700629-3377351)	29037.7 (26000.4-32511.66)	1288332 (1214671-1376649)	12362.56 (11679.17-13199.03)	7121 (2951-14747)	68.73 (28.42-142.38)	-0.03 (-0.03--0.02)	-0.02 (-0.03--0.02)	-0.02 (-0.03--0.02)
Italy	16584219 (14704569-18485529)	24301.79 (21671.29-26963.82)	5421464 (4888851-6064852)	7956.59 (7174.84-8837.46)	29580 (12265-61414)	43.84 (18.02-90.09)	21906000 (19286296-24684313)	24074.75 (21448.88-26735.33)	7236858 (6514598-8116550)	7880.52 (7096.76-8746.63)	38996 (16151-80869)	43.55 (17.85-89.72)	-0.03 (-0.03--0.03)	-0.03 (-0.03--0.02)	-0.02 (-0.02--0.01)
Jamaica	552553 (494979-615654)	25564.41 (22862.34-28478.66)	182700 (164497-203791)	8416.17 (7634.59-9336.22)	1018 (423-2105)	46.69 (19.45-96.47)	752760 (672744-837114)	25493.17 (22817.01-28385.29)	248401 (225062-277165)	8401.08 (7607.94-9330.3)	1370 (565-2851)	46.5 (19.34-96.55)	-0.01 (-0.01--0.01)	-0.01 (-0.01-0)	-0.01 (-0.02--0.01)
Japan	27851218 (24710232-31097552)	19516.59 (17443.28-21785.7)	8569807 (7745078-9539194)	6039.97 (5453.57-6692.07)	47240 (19115-95533)	33.44 (13.55-67.09)	44109283 (38559914-50206552)	19346.69 (17293.66-21646.65)	13757388 (12363740-15526047)	5981.31 (5397.74-6631.8)	74067 (30184-149065)	33.18 (13.44-66.74)	-0.03 (-0.03--0.02)	-0.03 (-0.03--0.03)	-0.02 (-0.03--0.02)
Jordan	284308 (254828-314577)	11345.51 (10220.56-12517.06)	86105 (77402-96356)	3378.34 (3075.78-3735.07)	484 (196-991)	18.56 (7.6-37.61)	1096088 (978903-1216372)	11058.11 (9951.31-12237.73)	325778 (294401-364261)	3273.46 (2980.66-3613.35)	1809 (730-3729)	17.88 (7.28-36.53)	-0.09 (-0.1--0.09)	-0.11 (-0.12--0.11)	-0.13 (-0.14--0.12)
Kazakhstan	2622340 (2349219-2920213)	18042.56 (16120.76-19981.71)	800639 (723624-894806)	5498.81 (4994.51-6127.18)	4442 (1791-9213)	30.27 (12.3-62.12)	3249712 (2915584-3604920)	18022.11 (16096.37-19965.42)	986963 (889430-1107823)	5491.7 (4980.72-6121.18)	5457 (2212-11220)	30.21 (12.29-61.81)	-0.01 (-0.01-0)	-0.01 (-0.01-0)	-0.01 (-0.01-0)
Kenya	6924589 (5985962-8078523)	32631.02 (29142.59-36489.86)	2516503 (2078313-3016065)	11224.21 (9874.31-12866.95)	14268 (5802-30763)	62.46 (25.62-129.98)	15523592 (13540467-17719791)	34018.95 (30222.82-38071.52)	5636115 (4771664-6596370)	11871.24 (10482.49-13507.23)	31908 (13144-67341)	66.22 (27.11-137.86)	0.11 (0.09-0.13)	0.17 (0.14-0.2)	0.18 (0.15-0.21)
Kiribati	12425 (11096-13826)	19439.3 (17463.92-21583.6)	4021 (3537-4533)	6172.7 (5526.05-6862.61)	23 (9-47)	34.21 (14-70.44)	20917 (18738-23322)	19292.33 (17343.66-21398.53)	6728 (5941-7579)	6112.95 (5461.47-6816.32)	38 (15-79)	33.93 (13.91-69.88)	-0.02 (-0.03--0.02)	-0.03 (-0.03--0.02)	-0.02 (-0.03--0.02)
Kuwait	139974 (123845-157436)	11239.69 (10103.69-12413.68)	41822 (37068-47518)	3326.27 (3022.02-3675.32)	235 (95-481)	18.29 (7.52-37.22)	458231 (407858-514032)	11010.12 (9916.87-12194.89)	135534 (120942-152309)	3251.69 (2959.47-3598.13)	751 (301-1542)	17.75 (7.25-36.19)	-0.08 (-0.08--0.07)	-0.09 (-0.09--0.08)	-0.11 (-0.12--0.11)
Kyrgyzstan	675057 (601994-752448)	18055.16 (16130.97-19997.23)	206693 (186673-231393)	5503.45 (4997.55-6129.68)	1152 (468-2371)	30.37 (12.4-62.07)	1059817 (951533-1179738)	18036.59 (16106.95-19986.18)	323686 (291583-362673)	5497.62 (4983.46-6126.66)	1806 (731-3730)	30.38 (12.4-62.09)	0 (-0.01-0)	0 (-0.01-0)	0 (0-0.01)
Lao People's Democratic Republic	966107 (860767-1093190)	27147.18 (24415.85-30499.06)	386686 (341628-437104)	10773.45 (9605.35-12120.46)	2180 (877-4561)	60.16 (24.32-125.64)	1834307 (1633674-2070541)	26876.55 (24157.21-30214.83)	739664 (651566-838370)	10655.25 (9516.5-12023.71)	4170 (1681-8798)	59.65 (24.24-124.45)	-0.04 (-0.04--0.03)	-0.04 (-0.05--0.04)	-0.03 (-0.04--0.03)
Latvia	545734 (485960-605938)	18023.07 (16104.76-19961.68)	165394 (150940-184184)	5491.81 (4985.59-6120.13)	902 (368-1842)	30.16 (12.29-61.86)	500291 (441509-560699)	18018.09 (16092.37-19961.03)	151562 (137493-170409)	5490.01 (4979.37-6117.52)	817 (333-1652)	30.2 (12.23-61.56)	0 (0-0)	0 (0-0)	0.01 (0.01-0.02)
Lebanon	281329 (253862-311048)	11236.19 (10123.01-12432.06)	83877 (76103-92710)	3335.95 (3040.08-3686.56)	464 (190-944)	18.24 (7.47-36.78)	656562 (590005-727361)	10960.88 (9853.47-12130.26)	193830 (176076-214365)	3238.03 (2953.13-3577.41)	1051 (428-2132)	17.62 (7.2-36)	-0.08 (-0.08--0.08)	-0.1 (-0.1--0.09)	-0.11 (-0.11--0.1)
Lesotho	389417 (344848-436615)	29231.55 (26083.13-32370.89)	136205 (119829-155467)	10072.55 (9059.86-11189.92)	766 (312-1592)	55.88 (22.69-114.24)	485853 (429990-542552)	29622.92 (26446.85-32798.99)	171182 (149322-195213)	10291.8 (9260.76-11527.33)	955 (389-1988)	56.61 (22.9-115.88)	0.05 (0.03-0.06)	0.08 (0.06-0.1)	0.06 (0.03-0.08)
Liberia	837424 (726152-959563)	36740.65 (32819.75-41011.64)	373875 (308699-447969)	15459.89 (13493.64-17564.28)	2100 (837-4481)	85.56 (34.31-179.99)	1740736 (1510006-1966063)	35873.02 (31912.69-39939.43)	723555 (612124-842288)	14347.64 (12628.7-16166.21)	4072 (1661-8708)	79.47 (32.25-165.93)	-0.09 (-0.11--0.08)	-0.26 (-0.28--0.23)	-0.25 (-0.28--0.23)
Libya	341210 (308643-377818)	11311.56 (10189.61-12490.24)	102876 (92825-113870)	3362.27 (3058.54-3712.06)	575 (231-1171)	18.48 (7.49-37.47)	688135 (616083-763767)	11087.72 (9975.23-12272.18)	204336 (184369-227835)	3290.01 (2995.05-3629.27)	1126 (457-2286)	17.93 (7.32-36.16)	-0.06 (-0.06--0.06)	-0.07 (-0.07--0.07)	-0.09 (-0.1--0.09)
Lithuania	725675 (647645-806216)	18029.94 (16103.5-19969.02)	220317 (200815-245541)	5495.35 (4985.95-6123.11)	1207 (492-2470)	30.22 (12.33-62.03)	728727 (643772-816627)	18020.84 (16094.17-19964.48)	220830 (200276-248085)	5491.49 (4979.97-6118.83)	1189 (486-2393)	30.19 (12.27-61.79)	0 (0-0)	0 (0-0)	0 (0-0)
Luxembourg	104240 (92808-115504)	23602.52 (21124.55-26131.98)	34515 (31239-38268)	7838.55 (7086.49-8680.78)	189 (78-389)	43.33 (17.79-88.54)	187202 (166817-207489)	23328.72 (20877.53-25825.95)	62401 (56772-69635)	7750.41 (6988.62-8587.3)	341 (141-705)	42.89 (17.71-87.95)	-0.04 (-0.04--0.03)	-0.04 (-0.04--0.03)	-0.03 (-0.04--0.02)
Madagascar	3648654 (3208792-4126458)	34316.42 (30813.32-37856.46)	1433002 (1268041-1639759)	13145.41 (11869.41-14566.3)	8061 (3275-16431)	72.88 (30.1-150.62)	8418110 (7455531-9451256)	33885.14 (30535-37337.89)	3236943 (2878511-3650204)	12790.48 (11524.72-14126.57)	18283 (7506-37439)	71.16 (29.38-146.38)	-0.04 (-0.05--0.04)	-0.08 (-0.09--0.07)	-0.06 (-0.07--0.05)
Malawi	3331910 (2898615-3861829)	36597.27 (32495.97-40894.36)	1493695 (1232918-1785309)	15280.91 (13364.53-17487.64)	8426 (3438-17946)	84.93 (34.97-177.69)	6376474 (5556527-7304172)	36242.44 (32363.27-40300.79)	2734821 (2287540-3244635)	14661.6 (12901.05-16717.97)	15488 (6341-32872)	81.8 (34.04-173.58)	-0.05 (-0.06--0.04)	-0.13 (-0.15--0.12)	-0.11 (-0.13--0.09)
Malaysia	4211997 (3742073-4771365)	26820.99 (24119.47-30145.64)	1688535 (1484651-1911257)	10613.91 (9463.67-11954.36)	9517 (3813-20053)	59.29 (24.02-123.82)	8400312 (7517139-9461292)	26566.14 (23842.11-29903.07)	3362209 (2970690-3815705)	10515.48 (9375.37-11873.75)	18845 (7539-40122)	58.74 (23.71-123.58)	-0.03 (-0.03--0.03)	-0.03 (-0.04--0.03)	-0.03 (-0.03--0.03)
Maldives	48793 (43243-55179)	26862.18 (24153.81-30146.21)	19487 (17013-22046)	10635.91 (9487.81-12007.29)	110 (44-231)	59.4 (24.15-124.44)	137169 (121127-156077)	26518.83 (23696.74-29845.42)	55762 (48738-64402)	10541.29 (9392.16-11931.98)	314 (125-673)	59.03 (23.89-124.73)	-0.05 (-0.06--0.04)	-0.03 (-0.05--0.02)	-0.02 (-0.03--0.01)
Mali	3662633 (3199209-4236954)	43695.93 (38964.27-49001.34)	2182505 (1858215-2530945)	23993.3 (21348.45-26735.86)	12326 (4971-26084)	133.91 (54.2-277.87)	10099792 (8815661-11703522)	43741.39 (39113.77-49030.62)	6003043 (5084622-6968244)	23696.61 (20972.72-26338.73)	34017 (13761-72060)	132.53 (54.3-273.61)	-0.03 (-0.04--0.01)	-0.12 (-0.14--0.09)	-0.11 (-0.13--0.08)
Malta	91764 (81965-101584)	23524.62 (21060.2-26023.8)	30380 (27457-33589)	7813.62 (7044.36-8658.88)	168 (69-348)	43.31 (17.8-89.1)	147245 (129800-166044)	23324.34 (20861.61-25838.6)	49337 (44727-55162)	7746.66 (6976.94-8588.79)	268 (110-562)	42.9 (17.69-88.01)	-0.03 (-0.03--0.02)	-0.03 (-0.03--0.02)	-0.03 (-0.03--0.02)
Marshall Islands	7113 (6272-7958)	19248.31 (17284.74-21374.6)	2296 (2023-2603)	6051.93 (5415.42-6761.88)	13 (5-27)	33.66 (13.7-68.99)	9808 (8757-10970)	19155.6 (17231.54-21292.46)	3120 (2757-3524)	6022.09 (5383.36-6743.2)	17 (7-36)	33.37 (13.52-68.05)	-0.02 (-0.02--0.01)	-0.02 (-0.03--0.01)	-0.03 (-0.04--0.02)
Mauritania	705040 (612342-811866)	36916.51 (32870.82-41180.08)	315413 (262847-374287)	15568.23 (13553.89-17664.92)	1784 (711-3841)	87 (35.1-184.64)	1429574 (1248147-1614075)	35696.76 (31948.37-39708.63)	587571 (502894-690898)	14190.67 (12577.59-16070.37)	3324 (1359-7034)	79.34 (32.23-165.23)	-0.11 (-0.13--0.1)	-0.3 (-0.31--0.29)	-0.3 (-0.3--0.29)
Mauritius	271813 (241940-307638)	26626.22 (23904.02-29966.03)	108940 (96008-123877)	10523.17 (9384.96-11872.55)	612 (244-1302)	58.68 (23.7-122.62)	374163 (333651-420962)	26503.99 (23798.62-29814.03)	147624 (130557-167204)	10480.88 (9337.9-11827.12)	817 (332-1713)	58.33 (23.71-121.97)	-0.01 (-0.01--0.01)	-0.01 (-0.01-0)	-0.01 (-0.02--0.01)
Mexico	12301839 (10981009-13644591)	17617.57 (15942.82-19531.62)	3784375 (3410213-4212310)	5316.82 (4841.6-5853.08)	21195 (8693-43388)	29.25 (12.19-59.35)	24763824 (22364841-27470397)	19444.56 (17518.42-21611.24)	7588938 (6890913-8430945)	5965.33 (5425.72-6614.86)	41863 (17035-85598)	32.85 (13.45-66.86)	0.21 (0.1-0.33)	0.25 (0.11-0.39)	0.25 (0.11-0.39)
Micronesia (Federated States of)	16878 (14936-18853)	19303.95 (17310.62-21396.53)	5438 (4791-6122)	6083.27 (5443.38-6804.93)	31 (13-64)	33.85 (13.75-69.17)	18144 (16206-20285)	19065.08 (17126.16-21227.3)	5748 (5100-6479)	5976.69 (5337.68-6680.39)	32 (13-67)	33.21 (13.55-68.17)	-0.04 (-0.05--0.04)	-0.06 (-0.07--0.06)	-0.07 (-0.07--0.07)
Monaco	10496 (9247-11832)	23498.93 (21024.33-25989.6)	3504 (3176-3936)	7800.52 (7035.79-8642.63)	19 (8-40)	43.32 (17.75-89.25)	13718 (12085-15651)	23305.93 (20853.27-25797.4)	4614 (4183-5178)	7741.77 (6969.24-8581.47)	25 (10-52)	42.91 (17.73-88.43)	-0.03 (-0.03--0.03)	-0.03 (-0.03--0.02)	-0.03 (-0.03--0.03)
Mongolia	297088 (264246-334354)	18108.19 (16171.93-20064.83)	91405 (81819-103320)	5525.59 (5015.73-6152.38)	512 (208-1049)	30.48 (12.4-62.09)	511329 (459677-570367)	18044.28 (16110.98-19991.89)	155946 (140405-174702)	5501.8 (4989.88-6128.27)	869 (351-1774)	30.3 (12.28-61.76)	-0.01 (-0.01--0.01)	-0.02 (-0.02--0.02)	-0.02 (-0.02--0.02)
Montenegro	112092 (100102-124473)	18034.63 (16090.97-19981.69)	34131 (30872-38142)	5497.3 (4986.09-6122.72)	189 (77-386)	30.34 (12.38-61.9)	136036 (120354-152285)	18024.48 (16081.39-19972.63)	41109 (37146-46250)	5494.21 (4982.23-6121.99)	224 (92-457)	30.24 (12.32-61.8)	0 (0-0)	0 (0-0)	0 (-0.01-0)
Morocco	2247572 (2030175-2473474)	11412.3 (10277.84-12620.84)	679575 (613999-752290)	3411.54 (3114.87-3771.07)	3786 (1541-7746)	18.74 (7.69-38.11)	3915038 (3511009-4334329)	11123.54 (10017.19-12308.31)	1163066 (1059711-1288960)	3306.45 (3012.07-3650.1)	6376 (2629-12956)	18.02 (7.42-36.37)	-0.08 (-0.08--0.08)	-0.1 (-0.1--0.1)	-0.12 (-0.12--0.12)
Mozambique	4401731 (3815110-5011783)	35637.94 (31980.81-39724.1)	1826157 (1656343-2022638)	14119.29 (12898.87-15502.7)	10255 (4238-21210)	78.02 (32.23-162.63)	10015914 (8657667-11459926)	35600.47 (32019.7-39616.58)	4115301 (3687682-4567197)	13934.15 (12709.07-15255.6)	23212 (9557-48354)	77.15 (31.89-162.04)	0 (-0.01-0.02)	0.01 (-0.02-0.03)	0.03 (0-0.06)
Myanmar	9730121 (8626076-11014021)	27019.09 (24305.42-30325.1)	3912657 (3441208-4431325)	10707.98 (9556.11-12072.97)	22000 (8793-46479)	59.66 (24.1-124.22)	14731280 (13202375-16629402)	26728.11 (24026.16-30064.49)	5902709 (5228813-6693432)	10573.6 (9438.98-11917.81)	33101 (13249-69624)	59.07 (23.73-123.57)	-0.04 (-0.04--0.04)	-0.05 (-0.05--0.05)	-0.04 (-0.04--0.03)
Namibia	348001 (308237-391014)	29468.79 (26406.06-32588.85)	122766 (107008-140365)	10221.89 (9213.66-11321.48)	692 (283-1446)	56.72 (23.07-116.2)	614568 (548940-687369)	29026.39 (25916.56-32118.31)	212504 (188359-241143)	9953.92 (8954.79-11078.44)	1190 (484-2492)	55.04 (22.35-113.22)	-0.06 (-0.07--0.05)	-0.09 (-0.11--0.08)	-0.1 (-0.11--0.09)
Nauru	1660 (1481-1852)	19272.58 (17311.02-21417.81)	531 (468-601)	6056.94 (5412.8-6763.65)	3 (1-6)	33.73 (13.66-69.3)	1841 (1638-2059)	19070.45 (17145.58-21218.57)	587 (517-662)	5983.96 (5367.03-6671.64)	3 (1-7)	33.2 (13.56-68.4)	-0.03 (-0.04--0.02)	-0.04 (-0.05--0.02)	-0.04 (-0.06--0.03)
Nepal	3329806 (2925547-3798780)	19328.25 (17294.86-21396.47)	1149738 (977112-1347327)	6355.07 (5609.29-7189.24)	6470 (2588-13809)	35.15 (14.34-72.85)	5364144 (4801984-5962107)	18753.77 (16871.91-20737.86)	1738172 (1537434-1966679)	6003.79 (5342.59-6725.99)	9705 (3998-19786)	33.25 (13.71-67.8)	-0.1 (-0.1--0.09)	-0.18 (-0.2--0.17)	-0.18 (-0.19--0.16)
Netherlands	3971816 (3537502-4404241)	23510.82 (21042.28-26030.63)	1317409 (1193937-1459167)	7799.87 (7037.95-8646.99)	7258 (2990-14963)	43.23 (17.74-88.72)	5485955 (4845090-6185715)	23297.6 (20849.2-25796.26)	1834115 (1666890-2054140)	7737.46 (6969.69-8578.26)	9974 (4097-20785)	42.81 (17.55-87.8)	-0.03 (-0.03--0.03)	-0.03 (-0.03--0.03)	-0.03 (-0.04--0.03)
New Zealand	920728 (824005-1030654)	25382.44 (22754.1-28310.84)	321366 (289885-355981)	8828.82 (8022.99-9751.15)	1754 (731-3577)	48.3 (19.98-98.2)	1616154 (1440268-1807920)	25171.76 (22558.74-28102.92)	575559 (522492-637437)	8764.2 (7946.31-9695.16)	3123 (1302-6371)	48.12 (19.98-98.22)	-0.03 (-0.03--0.02)	-0.02 (-0.03--0.02)	-0.02 (-0.02--0.01)
Nicaragua	551184 (494300-615479)	18391.35 (16523.55-20326.25)	167414 (149530-188939)	5463.37 (4942.59-6057.65)	941 (384-1959)	30.14 (12.31-61.93)	1085195 (974140-1207211)	18156.4 (16302.52-20026.16)	322895 (292068-359232)	5379.71 (4871.5-5968.7)	1793 (733-3694)	29.62 (12.03-60.81)	-0.05 (-0.05--0.05)	-0.06 (-0.07--0.06)	-0.07 (-0.07--0.06)
Niger	3042413 (2641387-3512202)	40894.56 (37108.99-45534.99)	1471814 (1341699-1601440)	18976.28 (17478.24-20659.28)	8321 (3329-17356)	105.67 (43.23-220.3)	9098693 (7999677-10336439)	39968.98 (36454.18-44207.33)	4131453 (3762671-4539527)	17837.67 (16300.87-19503.22)	23420 (9604-49340)	99.54 (40.64-207.98)	-0.11 (-0.13--0.09)	-0.25 (-0.28--0.22)	-0.24 (-0.28--0.21)
Nigeria	37675384 (33229634-42451802)	44489.69 (39660.43-49317.86)	17595350 (15109347-20275117)	20696.51 (18473.23-23279.05)	98883 (40273-208790)	114.94 (47.27-240.66)	95963470 (83963374-108223361)	44547.86 (39673.25-49362.51)	45466757 (39022952-52447926)	20826.82 (18579.08-23380.75)	256949 (104358-544387)	116.15 (47.73-242.55)	-0.04 (-0.06--0.02)	-0.05 (-0.08--0.01)	-0.03 (-0.06-0)
Niue	430 (385-478)	19011.12 (17086.21-21116.2)	135 (121-150)	5935.21 (5312.72-6621.08)	1 (0-2)	33.06 (13.42-67.81)	336 (302-375)	18848.8 (16925.03-20955.79)	104 (93-117)	5874.52 (5250.08-6557)	1 (0-1)	32.61 (13.2-67.05)	-0.03 (-0.03--0.03)	-0.03 (-0.03--0.03)	-0.04 (-0.04--0.04)
North Macedonia	345695 (309782-383685)	18067.62 (16136.29-20016.89)	105364 (95108-117892)	5510.8 (5009.37-6136.8)	582 (235-1202)	30.32 (12.32-61.88)	468130 (413755-524469)	18044.79 (16101.9-19995.47)	141246 (127257-158710)	5501.8 (4995.8-6126.88)	772 (315-1572)	30.23 (12.3-61.98)	0 (0-0)	-0.01 (-0.01-0)	0 (-0.01-0)
Northern Mariana Islands	7554 (6680-8569)	18923.74 (16964.15-21018.38)	2377 (2069-2706)	5891.14 (5262.67-6595.52)	13 (5-28)	32.88 (13.38-67.34)	9338 (8373-10469)	18798.86 (16899.25-20885.44)	2906 (2591-3273)	5848.29 (5221.43-6525.03)	16 (7-34)	32.58 (13.16-67.44)	-0.01 (-0.02-0)	-0.01 (-0.02-0)	-0.01 (-0.02-0)
Norway	1261963 (1122839-1406575)	24375.67 (21741.45-27043.85)	414497 (374327-462145)	7988.04 (7199.91-8869.16)	2256 (938-4676)	44.04 (18.09-90.46)	1705978 (1516421-1901489)	24121.95 (21496.09-26775.19)	562208 (507493-627040)	7904.4 (7114.08-8770.09)	3058 (1269-6338)	43.7 (17.92-90.03)	-0.03 (-0.04--0.03)	-0.03 (-0.04--0.03)	-0.02 (-0.03--0.02)
Oman	156634 (139796-174692)	11344.09 (10222.28-12527.87)	47221 (42251-53060)	3371.19 (3061.75-3728.8)	265 (107-538)	18.44 (7.53-37.35)	411630 (363056-463022)	11082.82 (9947.42-12265.5)	122538 (108325-139064)	3279.82 (2977.59-3618.38)	686 (275-1418)	17.92 (7.29-36.52)	-0.07 (-0.07--0.06)	-0.08 (-0.09--0.07)	-0.08 (-0.09--0.08)
Pakistan	20080062 (17441849-22780254)	19914.79 (17886.93-22004.65)	6795585 (5818424-7949149)	6489.79 (5751.07-7284.95)	38213 (15409-81384)	35.97 (14.56-75.41)	41337539 (36424661-46462323)	19771.19 (17760.17-21904.11)	13830281 (11894115-15936194)	6435.18 (5676.22-7215.77)	77693 (31207-161655)	35.63 (14.31-73.48)	-0.04 (-0.05--0.03)	-0.05 (-0.07--0.03)	-0.05 (-0.07--0.03)
Palau	2646 (2361-2966)	19046.52 (17132.24-21168.55)	835 (736-942)	5949.77 (5319-6647.41)	5 (2-10)	33.12 (13.46-68.14)	3674 (3286-4125)	18958.89 (17050.06-21074.45)	1141 (1010-1287)	5916.44 (5290.11-6616.56)	6 (3-13)	32.83 (13.32-67.11)	-0.01 (-0.01--0.01)	-0.01 (-0.01--0.01)	-0.02 (-0.02--0.02)
Palestine	159175 (143486-176107)	11222.78 (10117.52-12415.9)	47866 (43191-53218)	3330.84 (3036.21-3678.39)	268 (109-547)	18.26 (7.48-37.03)	418615 (373436-466339)	11017.49 (9902.17-12191.82)	124973 (112552-139619)	3261.74 (2967.8-3600.64)	695 (282-1425)	17.8 (7.27-36)	-0.06 (-0.06--0.06)	-0.07 (-0.07--0.07)	-0.08 (-0.08--0.08)
Panama	377415 (339788-419918)	18403.45 (16528.87-20328.89)	113234 (101936-126128)	5466.48 (4938.15-6051.42)	633 (259-1303)	30.22 (12.36-62.38)	791115 (710577-874740)	18138.72 (16273.98-20026.15)	234330 (211634-259789)	5371.23 (4860.13-5962.8)	1291 (528-2663)	29.62 (12.11-61.11)	-0.04 (-0.04--0.04)	-0.05 (-0.05--0.04)	-0.05 (-0.06--0.05)
Papua New Guinea	655269 (581859-732889)	19084.63 (17150.97-21197.91)	208465 (184490-235279)	5967.54 (5326.4-6655.58)	1172 (478-2444)	33.06 (13.53-68.17)	1725204 (1539294-1935481)	19076.18 (17150.46-21190.51)	548237 (483739-618810)	5977.26 (5356.32-6667.33)	3084 (1254-6345)	33.17 (13.47-68.32)	0 (0-0)	0.01 (0.01-0.01)	0.02 (0.02-0.02)
Paraguay	862459 (771915-961712)	25686.08 (22996.79-28584.06)	284507 (254467-318980)	8471.6 (7672.41-9394.35)	1590 (661-3292)	46.77 (19.48-96.89)	1710677 (1527260-1907455)	25528.86 (22826.45-28404.02)	562775 (504761-627767)	8420.63 (7633.2-9356.12)	3115 (1283-6493)	46.35 (19.23-95.79)	-0.02 (-0.02--0.02)	-0.02 (-0.02--0.02)	-0.02 (-0.03--0.02)
Peru	5870920 (5196062-6564259)	31490.07 (28212.01-35087.48)	2338992 (2056889-2639067)	12498.06 (11228.54-13850.2)	13119 (5360-27635)	69.36 (28.57-145.33)	11026675 (9836150-12278894)	30964.08 (27667.34-34596.83)	4371839 (3907548-4857577)	12292.33 (11010.09-13653.13)	24299 (9972-51033)	68.22 (28.14-143.03)	-0.06 (-0.06--0.05)	-0.06 (-0.06--0.05)	-0.05 (-0.05--0.05)
Philippines	15315017 (13522260-17151211)	27986.96 (25108.99-31177.84)	5927486 (5195973-6760959)	10717.89 (9532.71-12116.21)	33382 (13520-69860)	59.67 (24.33-123.8)	29960578 (26709093-33573893)	27916.12 (25061.31-31098.36)	11640996 (10252970-13255974)	10699.92 (9509.57-12097.99)	65367 (26444-136845)	59.72 (24.28-124.01)	-0.01 (-0.01-0)	0 (-0.01-0)	0.01 (0-0.01)
Poland	7397943 (6603032-8254632)	18428.48 (16490.48-20466.16)	2265705 (2062491-2527892)	5662.1 (5148.65-6294.88)	12384 (5047-25555)	31 (12.69-63.89)	9618610 (8492551-10772250)	18403.05 (16468.89-20436.81)	2934423 (2665122-3309186)	5653.06 (5138.99-6285.75)	15852 (6475-32115)	31.06 (12.72-64.02)	0 (0-0)	0 (0-0)	0.01 (0.01-0.02)
Portugal	2687555 (2392047-3001942)	23571.1 (21092.36-26073.67)	891482 (804942-994855)	7834.28 (7073.06-8673.69)	4899 (2010-10150)	43.27 (17.81-88.34)	3668294 (3242357-4145040)	23290.16 (20844.89-25780.79)	1228917 (1114468-1373063)	7725.94 (6955.39-8567.72)	6649 (2739-13878)	42.69 (17.58-87.76)	-0.04 (-0.04--0.04)	-0.04 (-0.05--0.04)	-0.04 (-0.04--0.03)
Puerto Rico	922580 (825970-1031402)	25491.17 (22784.24-28392.94)	303491 (274226-338065)	8384.95 (7598.55-9318.16)	1681 (695-3498)	46.41 (19.2-96.36)	1197602 (1063508-1352276)	25251.01 (22552.44-28170.77)	399583 (360725-446279)	8294.21 (7499.07-9228.9)	2158 (889-4456)	45.77 (18.94-94.91)	-0.03 (-0.04--0.03)	-0.04 (-0.04--0.04)	-0.05 (-0.05--0.04)
Qatar	36895 (32264-41842)	11428.31 (10246.92-12590.33)	11065 (9668-12799)	3396.97 (3088.59-3749.89)	62 (25-126)	18.62 (7.65-37.68)	267872 (232064-305136)	11102.55 (9921.67-12266.7)	79403 (68790-92527)	3279.48 (2979.9-3622.53)	445 (177-910)	17.85 (7.33-36.22)	-0.09 (-0.09--0.09)	-0.12 (-0.12--0.11)	-0.13 (-0.14--0.13)
Republic of Korea	7381090 (6599888-8217678)	19294.91 (17304.08-21350.02)	2266780 (2028373-2543205)	5939.77 (5379.77-6550.63)	12665 (5134-26055)	32.75 (13.42-66.7)	12996496 (11563248-14535022)	18950.69 (16927.71-21010.42)	3956153 (3557922-4398608)	5794.65 (5242.82-6402.37)	21569 (8883-44407)	32 (13.21-65.24)	-0.06 (-0.06--0.05)	-0.08 (-0.09--0.07)	-0.07 (-0.08--0.06)
Republic of Moldova	775238 (692532-863665)	18041.99 (16116.41-19986.16)	235679 (212719-263538)	5500.18 (4988.48-6129.88)	1302 (528-2680)	30.26 (12.32-62.07)	830320 (737304-926632)	18028.16 (16097.4-19971.98)	251457 (228211-281442)	5494.98 (4983.15-6120.38)	1370 (559-2774)	30.28 (12.37-61.54)	0 (0-0)	0 (0-0)	0.01 (0-0.01)
Romania	4449730 (3953700-4957962)	18053.15 (16111.49-20001.28)	1350148 (1224104-1509620)	5505.22 (4996.61-6130.61)	7421 (3013-15277)	30.28 (12.33-61.81)	4809434 (4250251-5373698)	18024.05 (16081.95-19977.84)	1456287 (1318969-1632391)	5493.7 (4982.02-6118.43)	7909 (3222-16125)	30.32 (12.35-62.19)	0 (-0.01-0)	-0.01 (-0.01--0.01)	0.01 (0.01-0.01)
Russian Federation	29489783 (26278196-32901378)	18421.2 (16467.39-20484.53)	9015265 (8197553-10071712)	5658.06 (5146.02-6292.47)	49356 (20119-101896)	31.03 (12.73-64)	33793482 (29866735-37810539)	18409.51 (16463.24-20452.93)	10306776 (9381267-11588538)	5655.11 (5141.84-6288.03)	55806 (22685-113388)	31.01 (12.73-63.96)	0 (-0.01-0)	0 (-0.01-0)	0 (0-0)
Rwanda	2830017 (2442741-3288449)	39757.05 (35441.86-44602.22)	1691286 (1481938-1862094)	20393.02 (18446.82-22276.86)	9600 (3890-19817)	114.36 (46.36-233.62)	4722206 (4084495-5479141)	38271.55 (34035.8-43380.35)	2217571 (2032542-2410457)	16830.94 (15513.85-18257.4)	12563 (5086-25781)	94.25 (38.36-193.97)	-0.19 (-0.2--0.17)	-0.76 (-0.81--0.71)	-0.76 (-0.81--0.71)
Saint Kitts and Nevis	10372 (9226-11562)	25990.25 (23304.29-28937.84)	3457 (3120-3869)	8616.68 (7791.85-9533.29)	19 (8-39)	47.6 (19.73-98.53)	15765 (14066-17724)	25618 (22929.2-28515.28)	5145 (4624-5780)	8454.46 (7661.63-9389.91)	28 (12-59)	46.63 (19.28-96.83)	-0.04 (-0.05--0.04)	-0.06 (-0.07--0.05)	-0.06 (-0.07--0.05)
Saint Lucia	30432 (27217-33983)	25725.98 (23003.23-28660.21)	10056 (8991-11274)	8481.9 (7685.7-9418.91)	56 (23-117)	46.79 (19.37-96.81)	51173 (45784-57330)	25531.99 (22836.41-28429.76)	16821 (15217-18754)	8417.41 (7636.31-9349.91)	92 (38-191)	46.37 (19.19-95.77)	-0.02 (-0.03--0.02)	-0.02 (-0.03--0.02)	-0.02 (-0.03--0.02)
Saint Vincent and the Grenadines	24537 (21852-27478)	25693.17 (22976.47-28606.06)	8120 (7242-9080)	8468.25 (7667.25-9397.32)	45 (19-94)	46.85 (19.43-96.22)	31698 (28344-35415)	25618.8 (22929.09-28551.15)	10447 (9462-11662)	8461.85 (7676.1-9391.6)	57 (24-119)	46.64 (19.26-96.49)	-0.01 (-0.01--0.01)	0 (-0.01-0)	-0.01 (-0.02--0.01)
Samoa	27422 (24286-30677)	19111.53 (17172.82-21218.23)	8737 (7732-9852)	5979.54 (5346.33-6679.31)	49 (20-103)	33.29 (13.53-68.34)	36338 (32492-40420)	18926.44 (17003.39-21014.28)	11456 (10180-12834)	5907.66 (5269.27-6597.88)	64 (26-133)	32.81 (13.34-67.32)	-0.03 (-0.03--0.02)	-0.03 (-0.04--0.03)	-0.04 (-0.05--0.04)
San Marino	6582 (5874-7336)	23466.22 (21008.99-25975.68)	2191 (1984-2432)	7789.65 (7024.12-8631.76)	12 (5-25)	43.16 (17.78-88.25)	11247 (10007-12640)	23279.87 (20834.74-25758.59)	3791 (3444-4235)	7733.26 (6963.95-8579.39)	21 (8-43)	42.8 (17.64-87.71)	-0.02 (-0.03--0.02)	-0.02 (-0.03--0.02)	-0.03 (-0.03--0.02)
Sao Tome and Principe	41263 (35682-47507)	36355.5 (32390.38-40645.79)	17907 (14972-21134)	14937.43 (13126.83-16901.47)	101 (40-217)	83.58 (33.65-175.52)	69853 (61224-78642)	35656.04 (31756.78-39590.69)	28438 (24500-32791)	14117.04 (12462.36-15879.85)	161 (66-337)	78.89 (32.29-165.52)	-0.07 (-0.08--0.06)	-0.19 (-0.2--0.17)	-0.19 (-0.2--0.18)
Saudi Arabia	1276956 (1139428-1420151)	11492.35 (10355.65-12697.39)	389046 (349821-434424)	3436.73 (3123.95-3792.38)	2180 (884-4468)	18.75 (7.7-38.24)	3447226 (3053896-3872767)	11149.76 (10026.52-12338.48)	1025007 (910430-1158918)	3305.96 (3011.8-3653.29)	5711 (2303-11610)	17.99 (7.35-36.24)	-0.1 (-0.1--0.1)	-0.13 (-0.13--0.13)	-0.14 (-0.14--0.14)
Senegal	2550929 (2203044-2935857)	36480.07 (32426.37-40659.08)	1124652 (931062-1344289)	15133.52 (13260.41-17270.61)	6345 (2568-13486)	84.2 (34.64-177.38)	5204391 (4528735-5923107)	36092 (31973.53-40174.18)	2180866 (1848785-2518183)	14565.42 (12801.21-16473.19)	12318 (5041-26896)	81.22 (33.39-172.5)	-0.04 (-0.05--0.02)	-0.11 (-0.12--0.09)	-0.1 (-0.11--0.08)
Serbia	1806453 (1610711-2013567)	18050.04 (16102.61-20000.49)	547835 (493816-610878)	5502.97 (4992.45-6129.24)	3021 (1209-6158)	30.33 (12.31-61.92)	2177295 (1927956-2439071)	18036.29 (16092.36-19984.98)	659632 (597132-741983)	5498.47 (4990.1-6122.96)	3577 (1456-7269)	30.27 (12.22-61.91)	0 (0-0)	0 (0-0)	0 (0-0)
Seychelles	18340 (16257-20788)	26790.54 (24072.63-30151.41)	7285 (6438-8230)	10603.25 (9465.53-11955.62)	41 (16-87)	59.37 (24-124.29)	29308 (26142-32897)	26626.1 (23885.67-29981.57)	11709 (10348-13308)	10550.29 (9409.3-11915.63)	65 (26-137)	58.92 (23.79-123.85)	-0.02 (-0.02--0.02)	-0.01 (-0.02--0.01)	-0.02 (-0.02--0.02)
Sierra Leone	1398461 (1216027-1602083)	36558.13 (32545.53-40936.32)	608775 (510514-715425)	15204.26 (13332.84-17101.36)	3429 (1394-7358)	84.6 (34.94-177.2)	2886598 (2524451-3308656)	36228.43 (32442-40432.26)	1212081 (1022336-1423065)	14627.63 (12843.66-16522.22)	6847 (2800-14801)	81.53 (33.08-172.79)	-0.04 (-0.05--0.03)	-0.12 (-0.13--0.11)	-0.11 (-0.12--0.09)
Singapore	526268 (470032-586139)	19166.68 (17167.21-21216.29)	160643 (143516-179546)	5883.97 (5331.96-6479.51)	899 (367-1876)	32.64 (13.43-67.11)	1312912 (1170801-1465798)	18939.79 (16905.22-21011.81)	399519 (360182-442924)	5795 (5241.69-6397.9)	2207 (911-4570)	32.22 (13.27-65.96)	-0.04 (-0.04--0.03)	-0.05 (-0.05--0.04)	-0.04 (-0.04--0.03)
Slovakia	999401 (886990-1111200)	18034.79 (16100.27-19983.57)	303810 (276109-339313)	5497.19 (4983.88-6124.33)	1665 (670-3433)	30.17 (12.18-62.11)	1280113 (1132300-1430790)	18019.97 (16081.25-19975.71)	387191 (350446-433702)	5491.47 (4977.6-6117.81)	2100 (856-4262)	30.19 (12.23-61.42)	0 (0-0)	0 (0-0)	0.01 (0-0.01)
Slovenia	393519 (350803-437025)	18019.79 (16085.15-19959.35)	119463 (108563-133224)	5491.31 (4984.31-6114.03)	652 (264-1333)	30.08 (12.22-61.58)	554872 (490539-621275)	18031.57 (16086.04-19986.93)	168351 (152466-188819)	5495.67 (4987.12-6120.93)	904 (370-1822)	30.2 (12.23-61.94)	0 (0-0)	0 (0-0)	0.01 (0.01-0.01)
Solomon Islands	53241 (47010-59395)	19202.87 (17252.46-21303.04)	17061 (15044-19261)	6022.7 (5391.38-6723.69)	96 (39-201)	33.52 (13.69-68.97)	113110 (100957-126722)	19055.25 (17163.49-21179.14)	35988 (31704-40605)	5970.84 (5346.91-6661.67)	203 (83-422)	33.2 (13.51-68.65)	-0.02 (-0.02--0.02)	-0.02 (-0.03--0.02)	-0.03 (-0.03--0.02)
Somalia	2676928 (2297639-3121666)	36617.23 (32669.78-40926.91)	1205535 (994054-1450817)	15209.27 (13361.65-17436.94)	6821 (2731-14615)	84.61 (34.92-180.12)	7122305 (6120055-8256681)	36278.31 (32499.16-40338.15)	3088455 (2556356-3701272)	14670.28 (12954.37-16656.08)	17501 (7063-36630)	81.63 (34.27-171.07)	-0.04 (-0.05--0.03)	-0.1 (-0.11--0.08)	-0.09 (-0.11--0.07)
South Africa	9775207 (8682459-10938104)	30220.62 (26993.76-33462.99)	3341434 (2931263-3767662)	10228.46 (9076.71-11326.51)	18681 (7577-38882)	56.47 (22.87-116.87)	16069822 (14308907-17939506)	30022.16 (26817.01-33238.76)	5433553 (4783927-6072502)	10132.71 (9014.03-11223.52)	30036 (12032-62423)	55.67 (22.54-115.26)	-0.04 (-0.06--0.02)	-0.05 (-0.07--0.03)	-0.06 (-0.09--0.04)
South Sudan	2005154 (1741424-2293592)	36713.89 (32814.1-40841.6)	889952 (742558-1064030)	15296.59 (13562.41-17462.43)	5011 (2033-10615)	84.77 (35.39-177.86)	3184057 (2765511-3650371)	36052.73 (32216.89-40278.39)	1339206 (1125222-1584903)	14453.69 (12775.42-16510.91)	7556 (3091-16003)	80.13 (33.44-166.49)	-0.07 (-0.08--0.05)	-0.16 (-0.18--0.14)	-0.16 (-0.18--0.13)
Spain	8360119 (7442301-9288703)	18583.82 (16601.47-20460.82)	2408325 (2188293-2674335)	5359.18 (4890.17-5875.48)	13212 (5435-27126)	29.6 (12.22-60.81)	12502656 (11164090-13997496)	18335.24 (16365.8-20223.39)	3634573 (3285234-4076606)	5276.03 (4818.16-5795.54)	19651 (8108-40321)	29.15 (11.98-59.85)	-0.04 (-0.04--0.04)	-0.05 (-0.05--0.04)	-0.05 (-0.05--0.04)
Sri Lanka	4698945 (4217185-5266957)	29220.31 (26417.39-32433.99)	2159426 (1955112-2348104)	12995.1 (11887.09-14018.99)	12168 (4943-25339)	72.75 (29.63-152.1)	6706833 (6061165-7479536)	28844.84 (26057.48-32125.22)	2972158 (2735634-3200909)	12842.22 (11727.09-13868.72)	16582 (6731-34600)	71.82 (29.17-150.05)	-0.05 (-0.05--0.04)	-0.04 (-0.04--0.04)	-0.04 (-0.04--0.04)
Sudan	1651621 (1491247-1825620)	11434.2 (10305.19-12638.75)	502263 (452479-556729)	3421.44 (3116.86-3779.9)	2802 (1128-5771)	18.73 (7.61-38.1)	3520066 (3153324-3906371)	11195.83 (10080.7-12386.68)	1063705 (954862-1185483)	3337.81 (3033.63-3697.76)	5936 (2401-12032)	18.27 (7.46-36.73)	-0.07 (-0.07--0.06)	-0.08 (-0.08--0.07)	-0.08 (-0.08--0.07)
Suriname	87677 (78635-97790)	25904.85 (23208.28-28796.47)	29027 (25924-32473)	8577.87 (7779.64-9507.12)	162 (66-340)	47.45 (19.61-98.53)	153017 (136850-171110)	25730.95 (23047.82-28647)	50474 (45720-56042)	8514.07 (7721.23-9460.86)	277 (115-577)	46.85 (19.47-97.03)	-0.02 (-0.02--0.02)	-0.03 (-0.03--0.03)	-0.04 (-0.04--0.04)
Sweden	2653442 (2370516-2966038)	24309.26 (21679.72-26980.21)	870782 (786931-974509)	7962.64 (7175.46-8834.46)	4757 (1979-9877)	44.09 (18.03-90.53)	3458456 (3062199-3867685)	24104.11 (21482.27-26747.59)	1142833 (1034072-1279870)	7897.41 (7110.04-8760.86)	6202 (2573-12918)	43.71 (17.86-90.15)	-0.03 (-0.03--0.02)	-0.03 (-0.03--0.02)	-0.03 (-0.03--0.03)
Switzerland	1937223 (1726521-2154093)	23529.61 (21055.21-26042.79)	643640 (584659-711497)	7808.6 (7037.59-8654.43)	3510 (1448-7233)	43.05 (17.66-88.26)	2867381 (2547481-3213946)	23313.44 (20865.1-25815.2)	961299 (873126-1071486)	7742.5 (6973.79-8584.16)	5201 (2140-10776)	42.74 (17.57-87.8)	-0.03 (-0.03--0.02)	-0.03 (-0.03--0.02)	-0.02 (-0.02--0.01)
Syrian Arab Republic	993380 (892674-1103076)	11331.4 (10211.49-12530.42)	300798 (270716-334877)	3372.02 (3072.79-3727.05)	1684 (674-3454)	18.52 (7.56-37.78)	1431923 (1284009-1591745)	11026.91 (9910.63-12205.94)	423380 (384331-469972)	3265.46 (2975.1-3608.41)	2329 (952-4760)	17.83 (7.27-36.21)	-0.09 (-0.09--0.08)	-0.1 (-0.11--0.1)	-0.12 (-0.12--0.12)
Taiwan (Province of China)	2507692 (2252571-2807738)	13015.8 (11752.69-14462.61)	727575 (653842-811763)	3763.68 (3409.04-4155.41)	4100 (1650-8571)	21.07 (8.55-43.94)	3700456 (3338704-4096377)	12775.23 (11528.82-14227.65)	1057684 (961568-1177445)	3691.5 (3334.6-4072.48)	5845 (2398-12097)	20.65 (8.4-43.08)	-0.06 (-0.07--0.06)	-0.07 (-0.07--0.06)	-0.07 (-0.08--0.06)
Tajikistan	743093 (662465-831508)	18082.48 (16138.78-20033.78)	228357 (204842-257533)	5515.58 (5007.23-6138.73)	1279 (517-2635)	30.51 (12.38-62.44)	1471019 (1317452-1646195)	18084.9 (16155.62-20032.07)	450238 (403466-506094)	5518.78 (5017.26-6144.56)	2523 (1010-5230)	30.52 (12.35-62.4)	0 (0-0)	0 (0-0)	0.01 (0.01-0.01)
Thailand	14070281 (12481034-15945854)	26616.59 (23911.86-29938.58)	5673412 (4987267-6447186)	10516.22 (9368.42-11857.1)	31926 (12653-68080)	58.72 (23.71-123.06)	20408394 (18190530-22936323)	26308.44 (23551.18-29628.84)	8015282 (7093269-9053766)	10394.18 (9243.16-11738.19)	44431 (18106-92447)	58.11 (23.45-121.76)	-0.04 (-0.04--0.04)	-0.04 (-0.04--0.04)	-0.03 (-0.04--0.03)
Timor-Leste	176615 (156578-198632)	27019.22 (24291.31-30377.67)	70962 (62217-80390)	10714.43 (9569.81-12069.19)	400 (162-842)	59.66 (24.21-124.61)	335498 (297894-380709)	26856.77 (24144.77-30150.01)	134610 (118297-152394)	10646.55 (9501.59-12002.23)	757 (303-1599)	59.37 (24.02-123.92)	-0.03 (-0.03--0.02)	-0.03 (-0.03--0.02)	-0.01 (-0.02--0.01)
Togo	1203282 (1034671-1396423)	36543.61 (32407.44-40797.57)	534643 (437624-644720)	15159.51 (13302.14-17214.4)	3024 (1219-6474)	84.45 (34.36-178.79)	2736677 (2386575-3118401)	36250.31 (32183.36-40524.98)	1153036 (977419-1338984)	14675.38 (12881.55-16558.57)	6519 (2632-13738)	81.93 (33.26-172.53)	-0.04 (-0.05--0.03)	-0.13 (-0.15--0.11)	-0.12 (-0.14--0.1)
Tokelau	281 (252-311)	19069.88 (17144.15-21200.25)	89 (80-99)	5963.54 (5342.08-6668.97)	0 (0-1)	33.23 (13.5-68.59)	263 (236-293)	18827.05 (16922.89-20914.29)	82 (73-91)	5864.26 (5231.05-6536.03)	0 (0-1)	32.58 (13.26-66.88)	-0.04 (-0.04--0.03)	-0.05 (-0.05--0.05)	-0.05 (-0.06--0.05)
Tonga	16078 (14296-17930)	18953.27 (17036.42-21093.07)	5089 (4515-5718)	5908.49 (5267.22-6597.6)	29 (12-60)	32.96 (13.36-68.23)	18471 (16560-20534)	18845.43 (16930.84-20948.35)	5800 (5163-6459)	5873.47 (5245.25-6548.64)	32 (13-67)	32.69 (13.36-67.3)	-0.02 (-0.02--0.02)	-0.02 (-0.02--0.02)	-0.02 (-0.03--0.02)
Trinidad and Tobago	277527 (248790-308465)	25853.3 (23154.36-28765.71)	91735 (82202-102495)	8547.31 (7738.21-9474.63)	511 (211-1067)	47.24 (19.57-97.73)	405163 (362331-453266)	25628.76 (22929.32-28524.43)	133469 (120819-149147)	8463.91 (7663.41-9386.12)	730 (301-1519)	46.63 (19.37-96.6)	-0.03 (-0.04--0.03)	-0.04 (-0.04--0.04)	-0.05 (-0.05--0.05)
Tunisia	731981 (658631-812343)	11253.71 (10131.94-12444.82)	218895 (197484-243106)	3340.74 (3039.91-3689.61)	1221 (493-2500)	18.35 (7.47-37.15)	1367643 (1223489-1521022)	11005.03 (9900.21-12172.2)	403696 (366039-446553)	3256.23 (2965.35-3600.21)	2204 (897-4481)	17.77 (7.26-36.26)	-0.07 (-0.08--0.07)	-0.09 (-0.09--0.09)	-0.1 (-0.1--0.1)
Turkmenistan	514286 (458012-577217)	18069.06 (16138-20013.52)	157952 (141327-178107)	5510.17 (5002.92-6136.24)	885 (357-1838)	30.45 (12.36-62.38)	829443 (745526-918571)	18066.25 (16128.4-20019.78)	253122 (228368-283110)	5508.84 (4998.68-6130.18)	1410 (568-2926)	30.46 (12.39-62.36)	0 (0-0)	0 (0-0)	0.01 (0-0.01)
Tuvalu	1642 (1471-1828)	19230.25 (17278.49-21384.8)	521 (464-582)	6052.27 (5414.62-6740.44)	3 (1-6)	33.73 (13.81-69.7)	2232 (1995-2491)	19026.64 (17114.46-21159.44)	702 (625-788)	5955.95 (5332.84-6653.76)	4 (2-8)	33.16 (13.45-68.3)	-0.03 (-0.03--0.03)	-0.05 (-0.05--0.04)	-0.04 (-0.05--0.03)
Trkiye	5235962 (4717139-5744726)	11452.27 (10321.04-12650.71)	1583196 (1441812-1751180)	3428.88 (3142.73-3784.62)	8828 (3612-18233)	18.87 (7.74-38.44)	9747298 (8747552-10833828)	11074.79 (9977.38-12245.53)	2884519 (2622215-3193384)	3286.23 (2998.38-3630.1)	15805 (6446-32149)	18 (7.34-36.51)	-0.12 (-0.13--0.11)	-0.15 (-0.17--0.14)	-0.17 (-0.18--0.15)
Uganda	5759104 (4980021-6616908)	36063.71 (32222.31-40021.35)	2498169 (2072984-2991432)	14667.09 (13016.22-16781.32)	14079 (5734-30016)	81.33 (34.01-171.04)	14215622 (12271104-16485466)	36057.22 (32220.3-40278.65)	6076623 (5047124-7290723)	14474.38 (12798.53-16554.34)	34428 (14055-74089)	80.66 (33.26-168.03)	-0.02 (-0.03--0.01)	-0.06 (-0.08--0.03)	-0.03 (-0.06--0.01)
Ukraine	10938659 (9691805-12257421)	18419.35 (16468.41-20473.37)	3339406 (3042327-3741098)	5658.42 (5144.59-6293.3)	18222 (7429-37596)	31.05 (12.72-64.35)	10608096 (9356831-11877152)	18417.74 (16471.8-20457.32)	3230991 (2932119-3642320)	5658.66 (5144.75-6292.76)	17483 (7122-35512)	31.07 (12.74-64)	0 (0-0)	0 (0-0)	0.01 (0.01-0.01)
United Arab Emirates	154694 (136054-174356)	11570.07 (10389.09-12727.17)	47014 (41369-54053)	3463.97 (3147.48-3825.44)	265 (106-538)	18.99 (7.71-38.28)	950381 (828138-1093303)	11344.46 (10150.55-12491.26)	282833 (246589-327310)	3377.42 (3077.8-3745.18)	1583 (636-3257)	18.48 (7.58-37.57)	-0.06 (-0.06--0.05)	-0.08 (-0.09--0.07)	-0.08 (-0.09--0.07)
United Kingdom	16728155 (14898936-18578521)	24227.41 (21627.76-26836.61)	5492616 (4977249-6131930)	7953.89 (7182.88-8830.44)	30073 (12488-62435)	43.98 (18.1-90.36)	21614427 (19223323-24131053)	23997.56 (21388.75-26619.1)	7139899 (6467656-7988990)	7881.23 (7102.41-8757.08)	38759 (16077-80526)	43.5 (17.87-89.47)	-0.03 (-0.04--0.03)	-0.03 (-0.04--0.03)	-0.04 (-0.04--0.03)
United Republic of Tanzania	8531434 (7385986-9818093)	35777.31 (31923.62-39840.11)	3629669 (3279700-4077072)	14452.34 (13308.45-15837.77)	20407 (8382-42551)	80.08 (32.87-166.24)	19913225 (17299553-22919603)	36738.04 (32799.29-40847.39)	8667917 (7890776-9404155)	15145.09 (13965.49-16398.37)	49083 (19641-101466)	84.61 (34.26-175.93)	0 (-0.03-0.03)	-0.01 (-0.08-0.05)	0.02 (-0.05-0.08)
United States of America	23546132 (21759507-25188972)	8282.02 (7684.81-8834.58)	7133690 (6835528-7422895)	2505.81 (2399.74-2611.53)	38907 (15934-79887)	13.76 (5.61-28.35)	36663960 (33839814-39273511)	8400.75 (7814.24-8916.19)	10947152 (10532222-11390673)	2509.04 (2416.84-2590.13)	58556 (24201-118692)	13.67 (5.58-28)	-0.01 (-0.03-0.01)	-0.04 (-0.06--0.03)	-0.07 (-0.08--0.05)
United States Virgin Islands	25013 (22522-27850)	25691.14 (23004.58-28593.04)	8193 (7386-9146)	8468.12 (7679.53-9412.26)	46 (19-95)	46.92 (19.45-96.61)	30439 (27000-34663)	25534.49 (22834.73-28417.18)	10085 (9025-11392)	8417.05 (7635-9331.99)	55 (22-113)	46.41 (19.21-95.88)	-0.02 (-0.02--0.01)	-0.02 (-0.02--0.01)	-0.03 (-0.04--0.03)
Uruguay	657625 (586432-729284)	19243.04 (17235.77-21285.15)	201404 (182378-222616)	5903.82 (5351.33-6502.76)	1108 (457-2275)	32.61 (13.42-66.8)	825498 (737023-919795)	19028.1 (17000.94-21076.97)	253690 (229734-280960)	5825.14 (5278.45-6424.86)	1378 (569-2808)	32.08 (13.19-65.14)	-0.03 (-0.04--0.03)	-0.04 (-0.05--0.04)	-0.05 (-0.05--0.04)
Uzbekistan	2995954 (2670988-3351434)	18061.65 (16124.7-20003.38)	919825 (827867-1035727)	5507.06 (4999.86-6130.56)	5137 (2087-10603)	30.41 (12.4-62.26)	5454395 (4912025-6054349)	18058.91 (16122.81-20005.75)	1661582 (1495467-1857508)	5506.98 (4997.59-6135.25)	9253 (3740-19071)	30.4 (12.38-61.99)	0 (0-0)	0 (0-0)	0 (0-0)
Vanuatu	24036 (21325-26805)	19157.37 (17199.78-21269.17)	7667 (6777-8648)	6000.87 (5372.51-6707.67)	43 (18-90)	33.43 (13.64-68.54)	52447 (46753-58625)	19092.63 (17185.75-21203.87)	16695 (14755-18776)	5990.5 (5362.58-6682.89)	94 (38-196)	33.34 (13.46-68.63)	-0.01 (-0.01--0.01)	0 (0-0)	0 (0-0.01)
Venezuela (Bolivarian Republic of)	2846890 (2559943-3158193)	18501.59 (16633.89-20419.1)	860327 (772443-962895)	5513.9 (4992.39-6116.7)	4823 (1972-9976)	30.46 (12.52-63)	5024651 (4515279-5571701)	18200.99 (16352.36-20111.29)	1485673 (1344994-1645704)	5402.81 (4892.28-5992.8)	8186 (3324-16714)	29.81 (12.13-61.21)	-0.05 (-0.05--0.04)	-0.06 (-0.07--0.05)	-0.06 (-0.07--0.05)
Viet Nam	16013354 (14162759-18128225)	26652.75 (23958.68-30001.26)	6361647 (5593988-7194766)	10523.93 (9383.56-11858.28)	35856 (14238-75811)	58.87 (23.81-123)	26822342 (24038332-30154666)	26400.14 (23695.28-29738.29)	10692313 (9426060-12167692)	10438.34 (9293.78-11786.19)	60035 (24139-126463)	58.52 (23.59-123.02)	-0.03 (-0.03--0.03)	-0.03 (-0.03--0.03)	-0.02 (-0.02--0.02)
Yemen	1029012 (924063-1144367)	11372.03 (10246.69-12556.14)	314659 (282571-351725)	3396.23 (3085.78-3755.85)	1759 (707-3597)	18.55 (7.56-37.5)	2656465 (2379046-2950639)	11194.9 (10084.19-12401.39)	806683 (725446-901511)	3342.66 (3041.8-3695.18)	4494 (1830-9150)	18.25 (7.49-36.85)	-0.06 (-0.06--0.05)	-0.06 (-0.06--0.06)	-0.06 (-0.06--0.06)
Zambia	2718571 (2348790-3130594)	36879.17 (32881.93-41247.47)	1257181 (1027254-1516586)	15682.7 (13633.6-18000.8)	7102 (2865-14974)	87.27 (36.39-184.17)	6440586 (5578465-7379911)	36449.28 (32563.96-40676.99)	2806575 (2319982-3318542)	14923.06 (13093.22-16999.49)	15863 (6474-33468)	83.02 (34.36-173.88)	-0.05 (-0.07--0.04)	-0.17 (-0.2--0.13)	-0.16 (-0.19--0.12)
Zimbabwe	2493285 (2215849-2814333)	29229.75 (26148.46-32414.42)	877771 (761258-1017424)	10096.75 (9091.52-11252.56)	4953 (2026-10386)	56.01 (22.79-115.62)	3851234 (3412204-4320539)	29365.65 (26260.25-32497.13)	1353425 (1178210-1547613)	10158.41 (9161.18-11259.45)	7617 (3094-15989)	56.19 (22.64-115.65)	0.02 (0.01-0.04)	0.04 (0.02-0.06)	0.04 (0.02-0.05)
