# Supplementary material for: Worldwide trends and future projections of fungal skin disease burden: a comprehensive analysis from the Global Burden of Diseases study 2021
Source: Front Public Health. 2025 Jun 4;13:1580221. doi: 10.3389/fpubh.2025.1580221 (PMC12174046; doi:10.3389/fpubh.2025.1580221)
Supplement: Supplementary file 1 [file Data_Sheet_1.ZIP › Supplementary information/Supplementary Table S2 APC model.xlsx]

## Sheet: APC model
year	sex	Age-standardized incidence rate/100000	Numer of incidence cases	Age-standardized prevalence rate/10000	Numer of prevalence cases	Age-standardized DALYs rate/100000	Numer of DALYs cases
2022	Female	21106.8	8.78769e+08	7421.3	3.04803e+08	41.17	1.6839e+06
2023	Female	21103.9	8.91223e+08	7422.46	3.0892e+08	41.17	1.70564e+06
2024	Female	21101.1	9.03973e+08	7423.61	3.13133e+08	41.17	1.7278e+06
2025	Female	21117.2	9.17546e+08	7432.21	3.1765e+08	41.22	1.75168e+06
2026	Female	21133.3	9.31086e+08	7440.82	3.22143e+08	41.26	1.77541e+06
2027	Female	21149.5	9.44483e+08	7449.42	3.26576e+08	41.31	1.79881e+06
2028	Female	21165.6	9.57978e+08	7458.03	3.31029e+08	41.35	1.82225e+06
2029	Female	21181.7	9.71746e+08	7466.63	3.3556e+08	41.39	1.84602e+06
2030	Female	21197.8	9.85721e+08	7474.69	3.40134e+08	41.43	1.87001e+06
2031	Female	21214	999685103	7482.75	344699397	41.48	1.89392e+06
2032	Female	21230.1	1013503862	7490.81	3.49217e+08	41.52	1.91755e+06
2033	Female	21246.2	1027433958	7498.88	3.53778e+08	41.56	1.94137e+06
2034	Female	21262.4	1041613680	7506.94	3.5842e+08	41.6	1.96553e+06
2035	Female	21277.9	1055917065	7514.22	3.63083e+08	41.64	1.98981e+06
2036	Female	21293.5	1070077716	7521.51	3.67701e+08	41.68	2.01382e+06
2037	Female	21309	1083916524	7528.8	3.72219e+08	41.72	2.03729e+06
2038	Female	21324.5	1097622689	7536.09	3.76706e+08	41.76	2.06056e+06
2039	Female	21340.1	1111385753	7543.37	3.8122e+08	41.8	2.0839e+06
2040	Female	21355.6	1125183467	7550.55	3.85753e+08	41.83	2.10729e+06
2041	Female	21371.2	1138751656	7557.74	3.90211e+08	41.87	2.13027e+06
2042	Female	21386.8	1151963986	7564.92	394550037	41.91	2.15262e+06
2043	Female	21402.3	1164982145	7572.1	3.98823e+08	41.95	2.1746e+06
2044	Female	21417.9	1177972974	7579.28	4.03085e+08	41.98	2.19646e+06
2045	Female	21433.5	1190816613	7586.46	4.07299e+08	42.02	2.21804e+06
2046	Female	21449	1203402768	7593.64	4.11429e+08	42.06	2.23917e+06
2022	Male	22413.6	8.95677e+08	8260.55	3.27758e+08	46.19	1.83372e+06
2023	Male	22412.7	9.07342e+08	8260.83	3.3171e+08	46.18	1.85481e+06
2024	Male	22411.7	9.19206e+08	8261.11	3.35715e+08	46.18	1.87611e+06
2025	Male	22427	931725383	8269.58	3.40028e+08	46.22	1.89918e+06
2026	Male	22442.3	9.44102e+08	8278.05	3.44276e+08	46.26	1.92186e+06
2027	Male	22457.7	9.56231e+08	8286.52	3.48426e+08	46.3	1.94401e+06
2028	Male	22473	9.68348e+08	8294.99	3.52557e+08	46.35	1.966e+06
2029	Male	22488.3	980620163	8303.47	3.56725e+08	46.39	1.9881e+06
2030	Male	22503.8	9.92952e+08	8311.48	3.60884e+08	46.43	2.01015e+06
2031	Male	22519.3	1005170522	8319.5	3.64995e+08	46.47	2.03191e+06
2032	Male	22534.7	1017158138	8327.51	3.69019e+08	46.51	2.05318e+06
2033	Male	22550.2	1029199445	8335.53	3.73066e+08	46.55	2.07454e+06
2034	Male	22565.7	1041407973	8343.54	3.77161e+08	46.59	2.09609e+06
2035	Male	22580.8	1053656069	8350.92	3.81246e+08	46.63	2.11759e+06
2036	Male	22596	1065747059	8358.3	3.85274e+08	46.67	2.13876e+06
2037	Male	22611.1	1077539500	8365.69	3.89201e+08	46.71	2.15938e+06
2038	Male	22626.3	1089233142	8373.07	3.93104e+08	46.75	2.17984e+06
2039	Male	22641.4	1100996667	8380.45	3.97029e+08	46.78	2.20037e+06
2040	Male	22656.3	1112746966	8387.72	4.00959e+08	46.82	2.22087e+06
2041	Male	22671.2	1124310925	8394.99	4.04825e+08	46.86	2.24101e+06
2042	Male	22686	1135578096	8402.27	4.08589e+08	46.9	2.26061e+06
2043	Male	22700.9	1146691375	8409.54	4.12301e+08	46.93	2.27989e+06
2044	Male	22715.8	1157802503	8416.81	4.16009e+08	46.97	2.29911e+06
2045	Male	22730.6	1168802465	8424.08	4.19678e+08	47.01	2.31809e+06
2046	Male	22745.5	1179591354	8431.35	4.23275e+08	47.05	2.33667e+06
