# Supplementary material for: Worldwide trends and future projections of fungal skin disease burden: a comprehensive analysis from the Global Burden of Diseases study 2021
Source: Front Public Health. 2025 Jun 4;13:1580221. doi: 10.3389/fpubh.2025.1580221 (PMC12174046; doi:10.3389/fpubh.2025.1580221)
Supplement: Supplementary file 1 [file Data_Sheet_1.ZIP › Supplementary information/Supplementary Table S3 ARIMA model.xlsx]

## Sheet: ARIMA model
year	sex	Age-standardized incidence rate/100000	Numer of incidence cases	Age-standardized prevalence rate/100000	Numer of prevalence cases	Age-standardized DALYs rate/100000	Numer of DALYs cases
2022	Male	22256.9	8.80071e+08	8227.74	3.23236e+08	46.0092	1.80816e+06
2023	Male	22275.2	8.88927e+08	8266.66	3.27825e+08	46.2195	1.83312e+06
2024	Male	22293.5	8.97782e+08	8305.58	3.32053e+08	46.4297	1.85554e+06
2025	Male	22311.8	9.06638e+08	8344.5	3.36544e+08	46.64	1.87991e+06
2026	Male	22330.1	915493881	8383.42	3.40843e+08	46.8503	1.90278e+06
2027	Male	22348.4	9.2435e+08	8422.34	345282174	47.0605	1.92681e+06
2028	Male	22366.7	9.33205e+08	8461.26	3.49619e+08	47.2708	1.94995e+06
2029	Male	22385	9.42061e+08	8500.17	3.5403e+08	47.4811	1.97377e+06
2030	Male	22403.3	9.50917e+08	8539.09	3.58387e+08	47.6913	1.99706e+06
2031	Male	22421.6	9.59772e+08	8578.01	3.62784e+08	47.9016	2.02076e+06
2032	Male	22439.9	9.68628e+08	8616.93	367151892	48.1119	2.04415e+06
2033	Male	22458.2	977483762	8655.85	3.71541e+08	48.3221	2.06777e+06
2034	Male	22476.5	9.86339e+08	8694.77	3.75914e+08	48.5324	2.09122e+06
2035	Male	22494.8	9.95195e+08	8733.69	380299166	48.7427	2.1148e+06
2036	Male	22513.1	1004050854	8772.61	384675650	48.9529	2.13828e+06
2037	Male	22531.4	1012906551	8811.53	3.89058e+08	49.1632	2.16184e+06
2038	Male	22549.7	1021762248	8850.45	3.93436e+08	49.3735	2.18533e+06
2039	Male	22568	1030617946	8889.37	3.97818e+08	49.5837	2.20888e+06
2040	Male	22586.3	1039473643	8928.29	4.02197e+08	49.794	2.23238e+06
2041	Male	22604.6	1048329340	8967.21	4.06577e+08	50.0042	2.25592e+06
2042	Male	22622.9	1057185038	9006.13	4.10957e+08	50.2145	2.27943e+06
2043	Male	22641.2	1066040735	9045.05	4.15337e+08	50.4248	2.30296e+06
2044	Male	22659.5	1074896432	9083.97	4.19717e+08	50.635	2.32648e+06
2045	Male	22677.8	1083752129	9122.89	4.24097e+08	50.8453	2.35001e+06
2046	Male	22696.1	1092607827	9161.81	4.28477e+08	51.0556	2.37353e+06
2047	Male	22714.4	1101463524	9200.73	4.32857e+08	51.2658	2.39705e+06
2048	Male	22732.7	1110319221	9239.65	4.37237e+08	51.4761	2.42058e+06
2049	Male	22751	1119174919	9278.57	4.41617e+08	51.6864	2.4441e+06
2050	Male	22769.3	1128030616	9317.49	4.45997e+08	51.8966	2.46762e+06
2022	Female	21091.9	8.73034e+08	7389.42	3.02025e+08	40.9807	1.66729e+06
2023	Female	21117.8	8.87496e+08	7402.45	3.06661e+08	41.0451	1.69159e+06
2024	Female	21143.7	9.01959e+08	7415.48	3.11296e+08	41.1095	1.71589e+06
2025	Female	21169.6	9.16422e+08	7428.5	3.15931e+08	41.1739	1.74019e+06
2026	Female	21195.5	9.30885e+08	7441.53	3.20566e+08	41.2383	1.76449e+06
2027	Female	21221.4	945347347	7454.56	3.25201e+08	41.3027	1.78879e+06
2028	Female	21247.2	9.5981e+08	7467.59	3.29836e+08	41.3671	1.81309e+06
2029	Female	21273.1	9.74273e+08	7480.61	3.34472e+08	41.4314	1.83739e+06
2030	Female	21299	9.88736e+08	7493.64	3.39107e+08	41.4958	1.86169e+06
2031	Female	21324.9	1003198331	7506.67	3.43742e+08	41.5602	1.88599e+06
2032	Female	21350.8	1017661078	7519.7	3.48377e+08	41.6246	1.91029e+06
2033	Female	21376.7	1032123824	7532.72	3.53012e+08	41.689	1.93459e+06
2034	Female	21402.6	1046586570	7545.75	3.57647e+08	41.7534	1.95889e+06
2035	Female	21428.5	1061049316	7558.78	3.62283e+08	41.8178	1.98319e+06
2036	Female	21454.4	1075512062	7571.81	3.66918e+08	41.8822	2.00749e+06
2037	Female	21480.2	1089974808	7584.83	3.71553e+08	41.9465	2.03179e+06
2038	Female	21506.1	1104437554	7597.86	3.76188e+08	42.0109	2.05609e+06
2039	Female	21532	1118900300	7610.89	3.80823e+08	42.0753	2.08039e+06
2040	Female	21557.9	1133363046	7623.92	3.85459e+08	42.1397	2.10469e+06
2041	Female	21583.8	1147825793	7636.94	3.90094e+08	42.2041	2.12899e+06
2042	Female	21609.7	1162288539	7649.97	394728926	42.2685	2.15329e+06
2043	Female	21635.6	1176751285	7663	3.99364e+08	42.3329	2.17758e+06
2044	Female	21661.5	1191214031	7676.03	4.03999e+08	42.3973	2.20188e+06
2045	Female	21687.4	1205676777	7689.05	4.08634e+08	42.4617	2.22618e+06
2046	Female	21713.3	1220139523	7702.08	4.1327e+08	42.526	2.25048e+06
2047	Female	21739.1	1234602269	7715.11	417904824	42.5904	2.27478e+06
2048	Female	21765	1249065015	7728.14	4.2254e+08	42.6548	2.29908e+06
2049	Female	21790.9	1263527761	7741.16	4.27175e+08	42.7192	2.32338e+06
2050	Female	21816.8	1277990507	7754.19	4.3181e+08	42.7836	2.34768e+06
